# Supplementary material for: 2,3-O-Isopropyl­idene-3-C-phenyl­erythrofuran­ose
Source: Acta Crystallogr Sect E Struct Rep Online. 2009 Nov 21;65(Pt 12):o3129. doi: 10.1107/S160053680904848X (PMC2972136; doi:10.1107/S160053680904848X)
Supplement: Supplementary file 1 [file e-65-o3129-sup1.cif]

##############################################################################
###                                                                        ###
###        Electronic paper (Acta Crystallographica Section E)             ###
###                                                                        ###
##############################################################################
#                                                                            #
# This CIF contains the data in a paper accepted for publication in Acta     #
# Crystallographica Section E. It conforms to the requirements of Notes      #
# for Authors for Section E, and has been peer reviewed under the auspices   #
# of the IUCr Commission on Journals.                                        #
#                                                                            #
# Full details of the Crystallographic Information File format               #
# are given in the paper "The Crystallographic Information File (CIF):       #
# a New Standard Archive File for Crystallography" by S. R. Hall, F. H.      #
# Allen and I. D. Brown [Acta Cryst. (1991), A47, 655-685].                  #
#                                                                            #
# The current version of the core CIF dictionary is obtainable from          #
# ftp://ftp.iucr.org/pub/cif_core.dic. The current version number is 2.4.    #
#                                                                            #
# Software is freely available for graphical display of the structure(s) in  #
# this CIF.  For information consult the CIF home page http://www.iucr.org/  #
# cif/home.html                                                              #
#                                                                            #
# This file may be used for bona fide research purposes within the           #
# scientific community so long as proper attribution is given to the journal # 
# article from which it was obtained.                                        #
#                                                                            #
##############################################################################
                                             
data_global
_audit_creation_method     SHELXL-97
_journal_date_recd_electronic     2009-11-13
_journal_date_accepted     2009-11-15
_journal_name_full     'Acta Crystallographica, Section E'
_journal_year     2009
_journal_volume     65
_journal_issue     12
_journal_page_first     o3129
_journal_page_last     o3129
_journal_paper_category     QO
_journal_coeditor_code     SJ2687
_publ_contact_author_name     ' Edward R.T. Tiekink '
_publ_contact_author_address
;
Department of Chemistry, University of Malaya,
50603 Kuala Lumpur, Malaysia
;
_publ_contact_author_email
;
edward.tiekink@gmail.com
;
_publ_contact_author_fax     ' +60 3 7967 4193 '
_publ_contact_author_phone     ' +60 3 7967 6775 '
_publ_section_title
;
2,3-<i>O</i>-Isopropylidene-3-<i>C</i>-phenylerythrofuranose
;
loop_
    _publ_author_name
    _publ_author_footnote
    _publ_author_address
    'Robinson, Tony V. ' .
;
Discipline of Chemistry, University of Adelaide, 5005 South Australia,
Australia
;
    'Taylor, Dennis K. '
;
Additional correspondence author, e-mail: dennis.taylor@adelaide.edu.au.
;
;
Discipline of Wine and Horticulture, University of Adelaide, Waite Campus, Glen
Osmond 5064, South Australia, Australia
;
    'Tiekink, Edward R. T.' .
;
Department of Chemistry, University of Malaya,
50603 Kuala Lumpur, Malaysia
;
_publ_section_synopsis     .
data_I
_audit_creation_method     SHELXL-97
_chemical_name_systematic
;
2,3-<i>O</i>-Isopropylidene-3-<i>C</i>-phenylerythrofuranose
;
_chemical_name_common     ?
_chemical_formula_moiety     'C13 H16 O4'
_chemical_formula_sum     'C13 H16 O4'
_chemical_formula_iupac     'C13 H16 O4'
_chemical_formula_weight     236.26
_chemical_melting_point     ?
_symmetry_cell_setting     triclinic
_symmetry_space_group_name_H-M     'P -1'
_symmetry_space_group_name_Hall     '-P 1'
loop_
    _symmetry_equiv_pos_as_xyz
    'x, y, z'
    '-x, -y, -z'
_cell_length_a     5.716(2)
_cell_length_b     9.201(4)
_cell_length_c     11.871(6)
_cell_angle_alpha     89.76(3)
_cell_angle_beta     78.72(2)
_cell_angle_gamma     73.70(2)
_cell_volume     586.9(4)
_cell_formula_units_Z     2
_cell_measurement_reflns_used     2428
_cell_measurement_theta_min     3.5
_cell_measurement_theta_max     27.5
_cell_measurement_temperature     173(2)
_exptl_crystal_description     'prism'
_exptl_crystal_colour     'pale-yellow'
_exptl_crystal_size_max     0.35
_exptl_crystal_size_mid     0.35
_exptl_crystal_size_min     0.10
_exptl_crystal_density_diffrn     1.337
_exptl_crystal_density_meas     ?
_exptl_crystal_density_method     'not measured'
_exptl_crystal_F_000     252
_exptl_absorpt_coefficient_mu     0.099
_exptl_absorpt_correction_type     'multi-scan'
_exptl_absorpt_process_details     '(ABSCOR; Higashi, 1995)'
_exptl_absorpt_correction_T_min     0.773
_exptl_absorpt_correction_T_max     1.000
_exptl_special_details
;
;
_diffrn_ambient_temperature     173(2)
_diffrn_radiation_type     MoK\a
_diffrn_radiation_wavelength     0.71070
_diffrn_radiation_source     'fine-focus sealed tube'
_diffrn_radiation_monochromator     graphite
_diffrn_measurement_device_type     'Rigaku AFC12\k/SATURN724'
_diffrn_measurement_method     \w
_diffrn_detector_area_resol_mean     ?
_diffrn_reflns_number     14572
_diffrn_reflns_av_R_equivalents     0.030
_diffrn_reflns_av_sigmaI/netI     0.022
_diffrn_reflns_theta_min     1.8
_diffrn_reflns_theta_max     26.5
_diffrn_reflns_theta_full     26.5
_diffrn_measured_fraction_theta_max     0.990
_diffrn_measured_fraction_theta_full     0.990
_diffrn_reflns_limit_h_min     -7
_diffrn_reflns_limit_h_max     7
_diffrn_reflns_limit_k_min     -10
_diffrn_reflns_limit_k_max     11
_diffrn_reflns_limit_l_min     -14
_diffrn_reflns_limit_l_max     14
_diffrn_standards_number     0
_diffrn_standards_interval_count     0
_diffrn_standards_interval_time     ?
_diffrn_standards_decay_%     '< 1'
_refine_special_details
;
Refinement of <i>F</i>^2^ against ALL reflections. The weighted <i>R</i>-factor
<i>wR</i> and goodness of fit <i>S</i> are based on <i>F</i>^2^, conventional
<i>R</i>-factors <i>R</i> are based on <i>F</i>, with <i>F</i> set to zero for
negative <i>F</i>^2^. The threshold expression of <i>F</i>^2^ >
\s(<i>F</i>^2^) is used only for calculating <i>R</i>-factors(gt) <i>etc</i>.
and is not relevant to the choice of reflections for refinement.
<i>R</i>-factors based on <i>F</i>^2^ are statistically about twice as large
as those based on <i>F</i>, and <i>R</i>- factors based on ALL data will be
even larger.
;
_reflns_number_total     2408
_reflns_number_gt     2361
_reflns_threshold_expression     I>2\s(I)
_refine_ls_structure_factor_coef     Fsqd
_refine_ls_matrix_type     full
_refine_ls_R_factor_all     0.049
_refine_ls_R_factor_gt     0.045
_refine_ls_wR_factor_gt     0.137
_refine_ls_wR_factor_ref     0.157
_refine_ls_goodness_of_fit_ref     1.16
_refine_ls_restrained_S_all     1.16
_refine_ls_number_reflns     2408
_refine_ls_number_parameters     157
_refine_ls_number_restraints     1
_refine_ls_hydrogen_treatment     constr
_refine_ls_weighting_scheme     calc
_refine_ls_weighting_details
         'calc w=1/[\s^2^(Fo^2^)+(0.0929P)^2^+0.1356P] where P=(Fo^2^+2Fc^2^)/3'
_atom_sites_solution_hydrogens     geom
_atom_sites_solution_primary     direct
_atom_sites_solution_secondary     difmap
_refine_ls_shift/su_max     ?
_refine_ls_shift/su_max_lt     0.001
_refine_ls_shift/su_mean     0.000
_refine_diff_density_max     0.27
_refine_diff_density_min     -0.25
_refine_ls_extinction_method     none
_refine_ls_extinction_coef     ?
loop_
    _atom_type_symbol
    _atom_type_description
    _atom_type_scat_dispersion_real
    _atom_type_scat_dispersion_imag
    _atom_type_scat_source
    'C' 'C' 0.0033 0.0016
                         'International Tables Vol C Tables 4.2.6.8 and 6.1.1.4'
    'H' 'H' 0.0000 0.0000
                         'International Tables Vol C Tables 4.2.6.8 and 6.1.1.4'
    'O' 'O' 0.0106 0.0060
                         'International Tables Vol C Tables 4.2.6.8 and 6.1.1.4'
_computing_data_collection     'CrystalClear (Rigaku/MSC, 2005)'
_computing_cell_refinement     'CrystalClear (Rigaku/MSC, 2005)'
_computing_data_reduction     'CrystalClear (Rigaku/MSC, 2005)'
_computing_structure_solution     'SHELXS97 (Sheldrick, 2008)'
_computing_structure_refinement     'SHELXL97 (Sheldrick, 2008)'
_computing_molecular_graphics
                       'ORTEPII (Johnson, 1976) and DIAMOND (Brandenburg, 2006)'
_computing_publication_material     'publCIF (Westrip, 2009)'
loop_
    _atom_site_type_symbol
    _atom_site_label
    _atom_site_fract_x
    _atom_site_fract_y
    _atom_site_fract_z
    _atom_site_U_iso_or_equiv
    _atom_site_adp_type
    _atom_site_calc_flag
    _atom_site_refinement_flags
    _atom_site_occupancy
    _atom_site_disorder_assembly
    _atom_site_disorder_group
    O O1 -0.11375(18) 0.89747(11) 0.40885(9) 0.0294(3) Uani d . 1 . .
    O O2 0.29860(19) 0.86868(13) 0.42473(9) 0.0335(3) Uani d D 1 . .
    H H2O 0.2683 0.9394 0.4747 0.050 Uiso d D 1 . .
    O O3 0.1029(2) 0.87393(12) 0.15795(9) 0.0321(3) Uani d . 1 . .
    O O4 -0.09610(17) 0.69527(11) 0.20274(8) 0.0270(3) Uani d . 1 . .
    C C2 0.1242(3) 0.91139(17) 0.35425(12) 0.0281(3) Uani d . 1 . .
    H H2 0.1102 1.0170 0.3296 0.034 Uiso calc R 1 . .
    C C3 0.2058(3) 0.79968(16) 0.25019(12) 0.0264(3) Uani d . 1 . .
    H H3 0.3905 0.7548 0.2291 0.032 Uiso calc R 1 . .
    C C4 0.0642(2) 0.67820(16) 0.28391(11) 0.0248(3) Uani d . 1 . .
    C C5 -0.0944(3) 0.73843(16) 0.40319(12) 0.0273(3) Uani d . 1 . .
    H H5A -0.2612 0.7226 0.4120 0.033 Uiso calc R 1 . .
    H H5B -0.0130 0.6864 0.4645 0.033 Uiso calc R 1 . .
    C C6 -0.0013(3) 0.77251(17) 0.10732(12) 0.0300(4) Uani d . 1 . .
    C C41 0.2235(2) 0.51612(16) 0.28472(12) 0.0263(3) Uani d . 1 . .
    C C42 0.4230(3) 0.48304(18) 0.34152(13) 0.0322(4) Uani d . 1 . .
    H H42 0.4620 0.5630 0.3772 0.039 Uiso calc R 1 . .
    C C43 0.5645(3) 0.33463(19) 0.34623(15) 0.0380(4) Uani d . 1 . .
    H H43 0.7000 0.3135 0.3849 0.046 Uiso calc R 1 . .
    C C44 0.5092(3) 0.21693(18) 0.29478(14) 0.0378(4) Uani d . 1 . .
    H H44 0.6059 0.1151 0.2982 0.045 Uiso calc R 1 . .
    C C45 0.3115(3) 0.24891(18) 0.23827(13) 0.0362(4) Uani d . 1 . .
    H H45 0.2735 0.1686 0.2025 0.043 Uiso calc R 1 . .
    C C46 0.1683(3) 0.39770(17) 0.23361(12) 0.0307(4) Uani d . 1 . .
    H H46 0.0323 0.4184 0.1953 0.037 Uiso calc R 1 . .
    C C61 0.1984(3) 0.6632(2) 0.02004(14) 0.0398(4) Uani d . 1 . .
    H H61A 0.1252 0.5942 -0.0141 0.060 Uiso calc R 1 . .
    H H61B 0.3294 0.6045 0.0582 0.060 Uiso calc R 1 . .
    H H61C 0.2701 0.7202 -0.0405 0.060 Uiso calc R 1 . .
    C C62 -0.2175(3) 0.8637(2) 0.05769(14) 0.0397(4) Uani d . 1 . .
    H H62A -0.2898 0.7948 0.0229 0.060 Uiso calc R 1 . .
    H H62B -0.1591 0.9276 -0.0011 0.060 Uiso calc R 1 . .
    H H62C -0.3439 0.9279 0.1191 0.060 Uiso calc R 1 . .
loop_
    _atom_site_aniso_label
    _atom_site_aniso_U_11
    _atom_site_aniso_U_22
    _atom_site_aniso_U_33
    _atom_site_aniso_U_12
    _atom_site_aniso_U_13
    _atom_site_aniso_U_23
    O1 0.0253(5) 0.0272(6) 0.0334(6) -0.0055(4) -0.0032(4) -0.0028(4)
    O2 0.0280(6) 0.0361(6) 0.0352(6) -0.0045(4) -0.0103(4) -0.0069(4)
    O3 0.0409(6) 0.0306(6) 0.0301(6) -0.0151(5) -0.0124(4) 0.0082(4)
    O4 0.0261(5) 0.0309(6) 0.0258(5) -0.0093(4) -0.0082(4) 0.0054(4)
    C2 0.0248(7) 0.0279(7) 0.0316(7) -0.0071(5) -0.0062(5) 0.0009(6)
    C3 0.0258(7) 0.0266(7) 0.0272(7) -0.0083(5) -0.0051(5) 0.0028(5)
    C4 0.0236(7) 0.0282(8) 0.0237(7) -0.0080(5) -0.0066(5) 0.0025(5)
    C5 0.0258(7) 0.0279(8) 0.0274(7) -0.0071(5) -0.0042(5) 0.0014(5)
    C6 0.0343(8) 0.0326(8) 0.0258(7) -0.0128(6) -0.0079(6) 0.0056(6)
    C41 0.0265(7) 0.0271(8) 0.0243(6) -0.0075(6) -0.0030(5) 0.0025(5)
    C42 0.0308(8) 0.0308(8) 0.0358(8) -0.0077(6) -0.0105(6) 0.0022(6)
    C43 0.0332(8) 0.0367(9) 0.0420(9) -0.0038(6) -0.0114(7) 0.0070(7)
    C44 0.0419(9) 0.0275(8) 0.0365(8) -0.0006(6) -0.0037(7) 0.0053(6)
    C45 0.0479(9) 0.0276(8) 0.0325(8) -0.0108(7) -0.0065(7) 0.0011(6)
    C46 0.0347(8) 0.0304(8) 0.0283(7) -0.0102(6) -0.0080(6) 0.0031(6)
    C61 0.0430(9) 0.0468(10) 0.0281(8) -0.0141(7) -0.0015(6) -0.0018(7)
    C62 0.0437(9) 0.0442(10) 0.0355(8) -0.0130(7) -0.0176(7) 0.0125(7)
_geom_special_details
;
All e.s.d.'s (except the e.s.d. in the dihedral angle between two l.s. planes)
are estimated using the full covariance matrix. The cell e.s.d.'s are taken
into account individually in the estimation of e.s.d.'s in distances, angles
and torsion angles; correlations between e.s.d.'s in cell parameters are only
used when they are defined by crystal symmetry. An approximate (isotropic)
treatment of cell e.s.d.'s is used for estimating e.s.d.'s involving l.s.
planes.
;
loop_
    _geom_bond_atom_site_label_1
    _geom_bond_atom_site_label_2
    _geom_bond_site_symmetry_2
    _geom_bond_distance
    _geom_bond_publ_flag
    O1 C2 . 1.4278(18) ?
    O1 C5 . 1.4370(19) ?
    O2 C2 . 1.3972(17) ?
    O2 H2O . 0.8400 ?
    O3 C6 . 1.4295(18) ?
    O3 C3 . 1.4254(17) ?
    O4 C6 . 1.4323(18) ?
    O4 C4 . 1.4339(16) ?
    C2 C3 . 1.522(2) ?
    C2 H2 . 1.0000 ?
    C3 C4 . 1.563(2) ?
    C3 H3 . 1.0000 ?
    C4 C41 . 1.515(2) ?
    C4 C5 . 1.535(2) ?
    C5 H5A . 0.9900 ?
    C5 H5B . 0.9900 ?
    C6 C62 . 1.509(2) ?
    C6 C61 . 1.513(2) ?
    C41 C46 . 1.388(2) ?
    C41 C42 . 1.397(2) ?
    C42 C43 . 1.385(2) ?
    C42 H42 . 0.9500 ?
    C43 C44 . 1.385(3) ?
    C43 H43 . 0.9500 ?
    C44 C45 . 1.386(2) ?
    C44 H44 . 0.9500 ?
    C45 C46 . 1.391(2) ?
    C45 H45 . 0.9500 ?
    C46 H46 . 0.9500 ?
    C61 H61A . 0.9800 ?
    C61 H61B . 0.9800 ?
    C61 H61C . 0.9800 ?
    C62 H62A . 0.9800 ?
    C62 H62B . 0.9800 ?
    C62 H62C . 0.9800 ?
loop_
    _geom_angle_atom_site_label_1
    _geom_angle_atom_site_label_2
    _geom_angle_atom_site_label_3
    _geom_angle_site_symmetry_1
    _geom_angle_site_symmetry_3
    _geom_angle
    _geom_angle_publ_flag
    C2 O1 C5 . . 106.30(11) ?
    C2 O2 H2O . . 107.7 ?
    C6 O3 C3 . . 107.42(11) ?
    C6 O4 C4 . . 108.29(10) ?
    O2 C2 O1 . . 111.99(12) ?
    O2 C2 C3 . . 108.35(12) ?
    O1 C2 C3 . . 104.47(11) ?
    O2 C2 H2 . . 110.6 ?
    O1 C2 H2 . . 110.6 ?
    C3 C2 H2 . . 110.6 ?
    O3 C3 C2 . . 108.22(12) ?
    O3 C3 C4 . . 104.64(11) ?
    C2 C3 C4 . . 104.60(11) ?
    O3 C3 H3 . . 112.9 ?
    C2 C3 H3 . . 112.9 ?
    C4 C3 H3 . . 112.9 ?
    O4 C4 C41 . . 112.22(11) ?
    O4 C4 C5 . . 108.90(11) ?
    C41 C4 C5 . . 112.12(12) ?
    O4 C4 C3 . . 103.36(10) ?
    C41 C4 C3 . . 116.44(11) ?
    C5 C4 C3 . . 102.99(11) ?
    O1 C5 C4 . . 105.33(11) ?
    O1 C5 H5A . . 110.7 ?
    C4 C5 H5A . . 110.7 ?
    O1 C5 H5B . . 110.7 ?
    C4 C5 H5B . . 110.7 ?
    H5A C5 H5B . . 108.8 ?
    O3 C6 O4 . . 104.00(11) ?
    O3 C6 C62 . . 109.07(13) ?
    O4 C6 C62 . . 108.34(12) ?
    O3 C6 C61 . . 110.10(13) ?
    O4 C6 C61 . . 111.43(13) ?
    C62 C6 C61 . . 113.45(14) ?
    C46 C41 C42 . . 118.91(14) ?
    C46 C41 C4 . . 120.93(13) ?
    C42 C41 C4 . . 120.10(13) ?
    C43 C42 C41 . . 120.58(15) ?
    C43 C42 H42 . . 119.7 ?
    C41 C42 H42 . . 119.7 ?
    C44 C43 C42 . . 120.26(15) ?
    C44 C43 H43 . . 119.9 ?
    C42 C43 H43 . . 119.9 ?
    C43 C44 C45 . . 119.46(15) ?
    C43 C44 H44 . . 120.3 ?
    C45 C44 H44 . . 120.3 ?
    C46 C45 C44 . . 120.51(15) ?
    C46 C45 H45 . . 119.7 ?
    C44 C45 H45 . . 119.7 ?
    C45 C46 C41 . . 120.27(14) ?
    C45 C46 H46 . . 119.9 ?
    C41 C46 H46 . . 119.9 ?
    C6 C61 H61A . . 109.5 ?
    C6 C61 H61B . . 109.5 ?
    H61A C61 H61B . . 109.5 ?
    C6 C61 H61C . . 109.5 ?
    H61A C61 H61C . . 109.5 ?
    H61B C61 H61C . . 109.5 ?
    C6 C62 H62A . . 109.5 ?
    C6 C62 H62B . . 109.5 ?
    H62A C62 H62B . . 109.5 ?
    C6 C62 H62C . . 109.5 ?
    H62A C62 H62C . . 109.5 ?
    H62B C62 H62C . . 109.5 ?
loop_
    _geom_torsion_atom_site_label_1
    _geom_torsion_atom_site_label_2
    _geom_torsion_atom_site_label_3
    _geom_torsion_atom_site_label_4
    _geom_torsion_site_symmetry_1
    _geom_torsion_site_symmetry_2
    _geom_torsion_site_symmetry_3
    _geom_torsion_site_symmetry_4
    _geom_torsion
    _geom_torsion_publ_flag
    C5 O1 C2 O2 . . . . -76.45(14) ?
    C5 O1 C2 C3 . . . . 40.60(13) ?
    C6 O3 C3 C2 . . . . -133.84(12) ?
    C6 O3 C3 C4 . . . . -22.73(13) ?
    O2 C2 C3 O3 . . . . -154.79(11) ?
    O1 C2 C3 O3 . . . . 85.67(13) ?
    O2 C2 C3 C4 . . . . 94.07(13) ?
    O1 C2 C3 C4 . . . . -25.47(13) ?
    C6 O4 C4 C41 . . . . -107.03(13) ?
    C6 O4 C4 C5 . . . . 128.23(12) ?
    C6 O4 C4 C3 . . . . 19.23(13) ?
    O3 C3 C4 O4 . . . . 2.14(13) ?
    C2 C3 C4 O4 . . . . 115.84(12) ?
    O3 C3 C4 C41 . . . . 125.66(12) ?
    C2 C3 C4 C41 . . . . -120.64(13) ?
    O3 C3 C4 C5 . . . . -111.22(12) ?
    C2 C3 C4 C5 . . . . 2.48(13) ?
    C2 O1 C5 C4 . . . . -39.18(13) ?
    O4 C4 C5 O1 . . . . -88.03(13) ?
    C41 C4 C5 O1 . . . . 147.17(11) ?
    C3 C4 C5 O1 . . . . 21.22(13) ?
    C3 O3 C6 O4 . . . . 34.96(14) ?
    C3 O3 C6 C62 . . . . 150.39(12) ?
    C3 O3 C6 C61 . . . . -84.52(14) ?
    C4 O4 C6 O3 . . . . -33.70(14) ?
    C4 O4 C6 C62 . . . . -149.65(13) ?
    C4 O4 C6 C61 . . . . 84.87(14) ?
    O4 C4 C41 C46 . . . . -14.92(18) ?
    C5 C4 C41 C46 . . . . 108.02(15) ?
    C3 C4 C41 C46 . . . . -133.74(14) ?
    O4 C4 C41 C42 . . . . 167.76(12) ?
    C5 C4 C41 C42 . . . . -69.29(16) ?
    C3 C4 C41 C42 . . . . 48.95(18) ?
    C46 C41 C42 C43 . . . . 0.4(2) ?
    C4 C41 C42 C43 . . . . 177.73(13) ?
    C41 C42 C43 C44 . . . . -0.2(2) ?
    C42 C43 C44 C45 . . . . 0.2(2) ?
    C43 C44 C45 C46 . . . . -0.4(2) ?
    C44 C45 C46 C41 . . . . 0.6(2) ?
    C42 C41 C46 C45 . . . . -0.6(2) ?
    C4 C41 C46 C45 . . . . -177.92(13) ?
loop_
    _geom_hbond_atom_site_label_D
    _geom_hbond_atom_site_label_H
    _geom_hbond_atom_site_label_A
    _geom_hbond_site_symmetry_A
    _geom_hbond_distance_DH
    _geom_hbond_distance_HA
    _geom_hbond_distance_DA
    _geom_hbond_angle_DHA
    _geom_hbond_publ_flag
    O2 H2o O1 2_576 0.84 1.93 2.755(2) 166 y
    C5 H5a O2 1_455 0.99 2.47 3.296(3) 140 y
