# Supplementary material for: 2,3-O-Isopropyl­idene-3-C-phenyl­erythrofuran­ose
Source: Acta Crystallogr Sect E Struct Rep Online. 2009 Nov 21;65(Pt 12):o3129. doi: 10.1107/S160053680904848X (PMC2972136; doi:10.1107/S160053680904848X)
Supplement: Supplementary file 2 [file e-65-o3129-Isup2.hkl]

#
# h,k,l, Fc-squared, Fo-squared, sigma(Fo-squared) and status flag
#
data_I
_shelx_title '  _1'
_shelx_refln_list_code          4
_shelx_F_calc_maximum       56.69
_exptl_crystal_F_000       252.00
_reflns_d_resolution_high  0.7966
 
loop_
 _symmetry_equiv_pos_as_xyz
 'x, y, z'
 '-x, -y, -z'
 
_cell_length_a     5.7164
_cell_length_b     9.2008
_cell_length_c    11.8710
_cell_angle_alpha  89.763
_cell_angle_beta   78.725
_cell_angle_gamma  73.702
 
_shelx_F_squared_multiplier     1.000
 
loop_
 _refln_index_h
 _refln_index_k
 _refln_index_l
 _refln_F_squared_calc
 _refln_F_squared_meas
 _refln_F_squared_sigma
 _refln_observed_status
   1   0   0     2186.10     1994.99     22.15 o
   2   0   0       45.15       41.94      0.26 o
   3   0   0      260.07      278.34      1.61 o
   4   0   0       39.73       39.07      1.35 o
   5   0   0       59.80       58.31      2.76 o
   6   0   0       27.32       24.91      1.47 o
  -6   1   0        0.02        0.46      0.13 o
  -5   1   0      168.91      186.07      4.44 o
  -4   1   0        0.74        1.22      0.09 o
  -3   1   0       34.08       30.99      0.61 o
  -2   1   0       25.70       23.51      0.27 o
  -1   1   0      141.45      142.62      0.66 o
   0   1   0       28.55        3.09      0.12 o
   1   1   0      553.95      512.25      2.08 o
   2   1   0      393.85      367.19      1.53 o
   3   1   0        7.15        5.05      0.22 o
   4   1   0      139.83      151.51      2.33 o
   5   1   0       39.93       44.38      1.70 o
   6   1   0       16.83       17.67      0.94 o
  -6   2   0        8.66        6.75      0.52 o
  -5   2   0       76.78       80.92      2.19 o
  -4   2   0       82.74       73.35      1.86 o
  -3   2   0       41.54       34.95      0.91 o
  -2   2   0      187.60      191.23      0.86 o
  -1   2   0      413.34      370.09      1.52 o
   0   2   0     1966.47     1866.08     24.11 o
   1   2   0       54.66       51.71      1.15 o
   2   2   0        5.34        6.72      0.23 o
   3   2   0        8.59       11.54      0.37 o
   4   2   0        8.93        7.67      0.37 o
   5   2   0        0.20        0.33      0.11 o
   6   2   0       37.48       40.40      1.61 o
  -5   3   0        1.80        1.51      0.31 o
  -4   3   0      240.18      253.92      3.50 o
  -3   3   0        4.63        2.52      0.15 o
  -2   3   0      132.85      156.40      0.85 o
  -1   3   0        0.03        0.18      0.04 o
   0   3   0      294.07      290.70      1.56 o
   1   3   0      545.66      522.42      2.04 o
   2   3   0      199.14      195.98      0.96 o
   3   3   0       31.52       34.07      0.61 o
   4   3   0       62.49       69.75      1.17 o
   5   3   0        4.01        3.18      0.28 o
   6   3   0       46.00       45.96      2.18 o
   7   3   0       13.18       11.79      2.09 o
  -5   4   0        6.58        5.41      0.39 o
  -4   4   0       84.94       91.15      1.80 o
  -3   4   0       17.14       17.59      0.87 o
  -2   4   0      200.21      208.41      1.26 o
  -1   4   0      112.68      116.85      0.67 o
   0   4   0      159.51      149.04      1.01 o
   1   4   0      252.60      253.86      1.08 o
   2   4   0        7.12        5.95      0.18 o
   3   4   0       80.98       98.35      1.11 o
   4   4   0       33.72       33.53      0.72 o
   5   4   0       52.38       52.29      0.85 o
   6   4   0        0.65        0.47      0.10 o
   7   4   0        0.90        0.47      0.12 o
  -5   5   0       55.93       62.79     12.86 o
  -4   5   0      161.54      181.52      3.27 o
  -3   5   0       47.17       44.53      1.29 o
  -2   5   0        5.58        5.53      0.32 o
  -1   5   0        1.26        1.10      0.06 o
   0   5   0      865.80      926.17      7.14 o
   1   5   0      903.91      974.01      4.48 o
   2   5   0        0.61        1.46      0.07 o
   3   5   0       52.61       53.21      0.79 o
   4   5   0       33.62       30.10      1.49 o
   5   5   0       88.67       85.06      1.32 o
   6   5   0      216.75      258.13      4.75 o
  -4   6   0       54.62       61.93     10.25 o
  -3   6   0       12.70       11.81      0.80 o
  -2   6   0       21.70       23.97      0.38 o
  -1   6   0       38.75       34.69      0.29 o
   0   6   0        0.27        0.38      0.07 o
   1   6   0       61.59       63.86      0.62 o
   2   6   0        2.18        1.07      0.08 o
   3   6   0        4.80        6.22      0.28 o
   4   6   0        0.81        1.32      0.17 o
   5   6   0       87.25       94.52      1.84 o
   6   6   0       14.40       13.21      0.77 o
  -4   7   0        2.26        1.94      0.27 o
  -3   7   0       21.88       17.08      0.81 o
  -2   7   0       56.71       52.57      0.70 o
  -1   7   0        6.49        4.09      0.37 o
   0   7   0        9.71        6.89      0.73 o
   1   7   0      230.11      248.67      3.89 o
   2   7   0        2.06        2.41      0.13 o
   3   7   0        1.50        0.92      0.08 o
   4   7   0       74.20       81.50      1.16 o
   5   7   0       48.99       50.49      1.42 o
   6   7   0        1.37        1.59      0.17 o
  -3   8   0        2.08        2.22      0.36 o
  -2   8   0        1.83        1.29      0.44 o
  -1   8   0       37.90       39.18      1.05 o
   0   8   0       69.27       70.40      2.01 o
   1   8   0       68.93       80.24      4.40 o
   2   8   0      150.54       -0.05      0.04 o
   3   8   0       11.20        9.96      0.46 o
   4   8   0       15.61       14.41      0.54 o
   5   8   0       14.48       16.90      0.85 o
   6   8   0        5.70        4.62      0.35 o
  -2   9   0        6.66        6.49      0.86 o
  -1   9   0        4.85        5.84      1.05 o
   0   9   0       80.77       75.57      3.11 o
   1   9   0        6.38        5.23      0.72 o
   2   9   0       64.77       76.66      2.28 o
   3   9   0        0.14        0.41      0.09 o
   4   9   0        9.55        9.40      0.70 o
   5   9   0       12.81       11.54      0.88 o
  -1  10   0        2.07        2.92      0.76 o
   2  10   0        0.05       -0.07      0.26 o
   3  10   0        0.83        0.87      0.38 o
   4  10   0        1.70        1.69      0.39 o
   5  10   0        3.66        3.03      0.48 o
   2  11   0        3.96        3.62      0.67 o
   3  11   0       39.27       50.68     20.67 o
  -3 -11   1        6.63        5.07      1.09 o
  -2 -11   1        0.12        0.38      0.16 o
  -4 -10   1       23.26       21.10      3.21 o
  -3 -10   1        5.86        5.61      0.87 o
  -2 -10   1       17.41       17.57      2.52 o
  -1 -10   1       21.29       20.88      2.31 o
   0 -10   1       17.45       18.89      7.78 o
   1 -10   1       27.09       31.71      2.79 o
  -5  -9   1        2.10        2.40      0.32 o
  -4  -9   1       24.14       25.16      0.68 o
  -3  -9   1       71.81       84.79      1.69 o
  -2  -9   1       49.51       55.60      1.63 o
  -1  -9   1        2.69        3.55      0.47 o
   0  -9   1       13.71       17.38      1.72 o
   1  -9   1       19.63       24.92      1.33 o
   2  -9   1       13.06       10.53      1.87 o
  -6  -8   1        1.83        1.71      0.20 o
  -5  -8   1       26.15       27.32      0.95 o
  -4  -8   1       17.06       16.48      0.89 o
  -3  -8   1        2.01        2.54      0.18 o
  -2  -8   1       47.88       41.61      0.93 o
  -1  -8   1      190.14      206.31      4.04 o
   0  -8   1        1.15        0.68      0.33 o
   1  -8   1       50.52       50.67      1.51 o
   2  -8   1        0.12        0.31      0.12 o
   3  -8   1        8.76       10.21      1.53 o
  -6  -7   1       26.40       27.82      1.07 o
  -5  -7   1       17.18       17.90      1.33 o
  -4  -7   1       58.33       64.52      1.55 o
  -3  -7   1      163.21      169.48      4.09 o
  -2  -7   1        5.68        4.04      0.18 o
  -1  -7   1       78.12       76.50      0.99 o
   0  -7   1        0.05        0.21      0.08 o
   1  -7   1        6.25        5.68      0.25 o
   2  -7   1      189.92      172.94      5.61 o
   3  -7   1        0.03        0.38      0.14 o
   4  -7   1       14.94       14.31      6.38 o
  -6  -6   1        1.55        2.17      0.17 o
  -5  -6   1       72.49       69.79      1.12 o
  -4  -6   1      100.34       98.01      2.24 o
  -3  -6   1      531.34      563.84      5.90 o
  -2  -6   1       16.46       15.39      0.55 o
  -1  -6   1      382.48      416.41      4.31 o
   0  -6   1      497.89      522.66     10.19 o
   1  -6   1      135.43      135.96      1.65 o
   2  -6   1        0.40        0.51      0.06 o
   3  -6   1       11.97       10.15      0.46 o
   4  -6   1       49.07       50.48      8.40 o
  -6  -5   1        3.39        2.41      0.21 o
  -5  -5   1       64.13       55.51      3.39 o
  -4  -5   1       12.76       13.35      0.61 o
  -3  -5   1       30.71       38.32      0.65 o
  -2  -5   1        3.12        6.76      0.22 o
  -1  -5   1      202.71      214.65      1.33 o
   0  -5   1      476.85      506.40      1.93 o
   1  -5   1       24.66       25.22      0.32 o
   2  -5   1        3.74        3.62      0.16 o
   3  -5   1        8.04        6.30      0.45 o
   4  -5   1        5.02        4.62      0.27 o
   5  -5   1       18.21       14.24      2.71 o
  -6  -4   1       93.42      103.31      2.23 o
  -5  -4   1       80.21       83.61      1.21 o
  -4  -4   1        2.12        2.07      0.14 o
  -3  -4   1        0.36        0.33      0.08 o
  -2  -4   1      512.86      531.84      1.99 o
  -1  -4   1       81.66       76.17      0.32 o
   0  -4   1      322.60      329.17      0.96 o
   1  -4   1      299.86      326.47      1.81 o
   2  -4   1        1.27        1.18      0.08 o
   3  -4   1      332.55      332.39      3.39 o
   4  -4   1      120.47      127.61      1.56 o
   5  -4   1        6.01        5.65      0.45 o
  -6  -3   1        3.74        3.27      0.22 o
  -5  -3   1        9.68        8.64      0.40 o
  -4  -3   1        9.18       13.22      0.65 o
  -3  -3   1       10.59       14.03      0.49 o
  -2  -3   1        4.51        3.66      0.13 o
  -1  -3   1      611.02      613.43      1.57 o
   0  -3   1        1.65        1.69      0.06 o
   1  -3   1      977.64      998.17      5.25 o
   2  -3   1       51.73       53.55      0.44 o
   3  -3   1       11.11       10.81      0.57 o
   4  -3   1        9.45       11.59      0.58 o
   5  -3   1       57.40       61.14      1.77 o
   6  -3   1        2.10        1.31      0.15 o
  -6  -2   1       44.21       46.99      1.55 o
  -5  -2   1        4.64        3.16      0.23 o
  -4  -2   1        1.43        2.20      0.17 o
  -3  -2   1     1484.57     1545.14      9.06 o
  -2  -2   1     1014.63     1014.94      4.31 o
  -1  -2   1      698.63      646.95      3.17 o
   0  -2   1     2315.73     2094.80     11.26 o
   1  -2   1        7.49        7.46      0.36 o
   2  -2   1       32.68       26.90      0.61 o
   3  -2   1      327.00      302.25      1.95 o
   4  -2   1       52.20       50.52      1.50 o
   5  -2   1       41.70       48.74      1.08 o
   6  -2   1        2.40        2.03      0.19 o
  -6  -1   1        0.30        0.90      0.20 o
  -5  -1   1       24.19       21.20      1.14 o
  -4  -1   1      294.68      314.02      2.86 o
  -3  -1   1      136.42      135.79      1.22 o
  -2  -1   1      708.69      658.49      4.37 o
   1  -1   1     3213.50     2913.55     43.75 o
   2  -1   1      186.15      184.54      0.84 o
   3  -1   1       81.91       87.91      1.25 o
   4  -1   1       17.53       20.14      1.02 o
   5  -1   1      165.93      174.98      3.07 o
   6  -1   1       40.70       35.85      6.15 o
  -6   0   1       44.50       44.29      7.55 o
  -5   0   1       72.25       65.65      1.78 o
  -4   0   1       17.45       12.53      0.79 o
  -3   0   1      106.26       98.88      0.61 o
  -2   0   1        7.64        8.11      0.22 o
  -1   0   1     3212.18     2970.03     21.51 o
   0   0   1      243.72       -0.04      0.03 o
   1   0   1      643.51      564.25      5.21 o
   2   0   1      174.15      183.26      0.74 o
   3   0   1       80.99       76.74      0.90 o
   4   0   1       66.70       66.45      1.36 o
   5   0   1       99.49      112.55      2.94 o
   6   0   1        0.00        0.53      0.19 o
  -6   1   1      105.77      119.60      1.47 o
  -5   1   1        4.11        4.66      0.24 o
  -4   1   1       13.98       11.57      0.55 o
  -3   1   1       12.29        9.20      0.39 o
  -2   1   1       13.34       13.40      0.37 o
  -1   1   1     1645.01     1503.73     11.37 o
   0   1   1      962.85      880.21      6.66 o
   1   1   1     2840.70     2646.34     19.92 o
   2   1   1      606.17      583.53      1.70 o
   3   1   1        7.36        6.73      0.27 o
   4   1   1      137.31      148.39      2.17 o
   5   1   1        5.07        5.57      0.46 o
   6   1   1        9.20        7.49      0.41 o
  -6   2   1        0.25        0.80      0.16 o
  -5   2   1        0.00        0.37      0.11 o
  -4   2   1      104.05      118.70      5.99 o
  -3   2   1      141.08       -0.05      0.04 o
  -2   2   1       75.52       76.77      0.46 o
  -1   2   1      640.44      606.71      2.05 o
   0   2   1      417.39      406.34      0.98 o
   1   2   1      685.80      634.37      3.54 o
   2   2   1       50.45       47.72      0.38 o
   3   2   1        0.60        1.02      0.17 o
   4   2   1        0.30        0.17      0.12 o
   5   2   1       40.79       44.78      1.95 o
   6   2   1        2.33        1.81      0.19 o
   7   2   1       12.44       10.35      1.84 o
  -5   3   1       83.58       88.73      1.95 o
  -4   3   1        7.20        8.31      0.44 o
  -3   3   1       79.22       77.05      1.71 o
  -2   3   1      182.86      179.51      1.15 o
  -1   3   1      732.17      816.58      3.56 o
   0   3   1      198.09      179.95      0.59 o
   1   3   1       11.13        8.89      0.15 o
   2   3   1      102.81      112.26      0.49 o
   3   3   1      112.64      110.39      0.88 o
   4   3   1       46.01       49.44      1.06 o
   5   3   1       81.48       86.47      1.41 o
   6   3   1        1.36        1.18      0.13 o
   7   3   1        2.72        2.10      0.23 o
  -5   4   1       40.14       42.24      7.16 o
  -4   4   1       97.75       98.46      1.48 o
  -3   4   1        9.15        9.36      0.68 o
  -2   4   1       21.74       22.98      0.33 o
  -1   4   1       76.73       79.03      0.61 o
   0   4   1      237.48      227.82      1.08 o
   1   4   1      287.98      318.69      1.08 o
   2   4   1     1279.44     1372.18      7.18 o
   3   4   1       51.89       52.20      0.60 o
   4   4   1        6.10        5.18      0.23 o
   5   4   1      339.61      375.27      5.52 o
   6   4   1        1.25        0.80      0.15 o
   7   4   1       14.14       13.01      2.55 o
  -5   5   1        5.13        4.74      0.44 o
  -4   5   1       26.22       25.83      1.15 o
  -3   5   1        0.37        0.17      0.10 o
  -2   5   1      139.65      132.53      1.03 o
  -1   5   1        7.34        6.87      0.18 o
   0   5   1       26.99       29.34      0.66 o
   2   5   1      101.64       97.70      0.93 o
   3   5   1        0.55        0.48      0.08 o
   4   5   1       16.83       15.97      0.79 o
   5   5   1      107.60      114.85      1.27 o
   6   5   1        4.13        4.29      0.28 o
   7   5   1       15.02       13.31      2.36 o
  -4   6   1        1.25        1.17      0.13 o
  -3   6   1       19.45       17.12      0.93 o
  -2   6   1        2.09        1.55      0.14 o
  -1   6   1        5.61        6.44      0.24 o
   0   6   1      172.35      166.35      1.59 o
   1   6   1        4.94        1.97      0.19 o
   2   6   1      214.24      240.97      1.59 o
   3   6   1      109.52      112.59      1.59 o
   4   6   1        0.35        0.30      0.10 o
   5   6   1        7.31        0.23      2.80 o
   6   6   1        0.84        0.98      0.16 o
  -4   7   1       15.79       13.85      3.98 o
  -3   7   1        2.14        2.79      0.26 o
  -2   7   1        4.12        3.04      0.23 o
  -1   7   1        3.53        4.41      0.53 o
   0   7   1       12.30       10.55      1.29 o
   1   7   1       30.41       32.08      0.82 o
   2   7   1       53.56       54.36      0.53 o
   3   7   1      264.16      272.35      6.62 o
   4   7   1       45.20       47.65      0.89 o
   5   7   1        4.75        5.67      0.37 o
   6   7   1       13.70       12.10      2.14 o
  -3   8   1        0.04        0.12      0.18 o
  -2   8   1       17.20       15.74      1.87 o
  -1   8   1        2.33        2.40      0.37 o
   0   8   1       29.94       29.96      1.39 o
   1   8   1      307.14      335.42      6.28 o
   2   8   1       68.98       75.92      1.43 o
   3   8   1        0.34        0.17      0.04 o
   4   8   1        3.82        3.05      0.22 o
   5   8   1        1.85        1.84      0.21 o
   6   8   1        4.18        3.39      0.34 o
  -2   9   1        1.99        2.10      0.36 o
  -1   9   1        0.34        0.29      0.15 o
   0   9   1       11.46       11.16      1.31 o
   2   9   1        0.32        1.17      0.39 o
   3   9   1       29.64       25.01      0.49 o
   4   9   1        0.06        0.31      0.08 o
   5   9   1       17.80       13.23      2.34 o
  -1  10   1       23.81       32.01     13.07 o
   2  10   1       12.94       12.49      1.56 o
   3  10   1       46.48       51.78      2.59 o
   4  10   1       18.14       15.15      6.02 o
   5  10   1       19.57       19.03      5.64 o
   2  11   1       13.02       14.61      1.77 o
   3  11   1       35.48       48.65     19.92 o
   4  11   1       12.62       12.00      4.83 o
  -3 -11   2        3.97        4.20      0.90 o
  -2 -11   2        0.55        0.97      0.19 o
  -1 -11   2        0.21        0.62      0.31 o
   0 -11   2        3.61        4.30      0.93 o
  -4 -10   2        0.81        1.24      0.34 o
  -3 -10   2        2.80        3.71      0.65 o
  -2 -10   2        1.51        1.32      0.23 o
  -1 -10   2       54.02       60.85      2.10 o
   0 -10   2      130.25      181.18     66.77 o
   1 -10   2       31.86       36.95      2.69 o
  -5  -9   2        3.53        3.29      0.24 o
  -4  -9   2        0.69        0.67      0.15 o
  -3  -9   2        9.92        7.09      0.46 o
  -2  -9   2      134.97      175.76      3.26 o
  -1  -9   2        6.02        5.02      0.47 o
   0  -9   2        4.70        4.39      0.55 o
   1  -9   2        6.40        7.97      0.83 o
   2  -9   2        4.86        4.49      0.56 o
  -5  -8   2        0.17        0.26      0.09 o
  -4  -8   2       95.31      105.74      2.24 o
  -3  -8   2      167.88      176.29      2.90 o
  -2  -8   2      477.30      496.91      8.12 o
  -1  -8   2       25.22       19.59      1.66 o
   0  -8   2       26.71       25.94      1.12 o
   1  -8   2       48.84       40.95      1.12 o
   2  -8   2       29.39       28.88      0.99 o
   3  -8   2       21.68       21.27      2.90 o
  -6  -7   2        0.14        0.41      0.11 o
  -5  -7   2       20.10       19.52      0.71 o
  -4  -7   2      143.48      154.27      2.96 o
  -3  -7   2      161.56      172.66      2.07 o
  -2  -7   2       16.73       16.68      0.51 o
  -1  -7   2      100.60      109.30      0.96 o
   0  -7   2       11.14       11.88      1.41 o
   1  -7   2        3.50        4.41      0.19 o
   2  -7   2       77.90       81.77      1.32 o
   3  -7   2       34.30       29.53      0.57 o
   4  -7   2       65.03       85.84     34.93 o
  -6  -6   2       10.95        9.02      0.61 o
  -5  -6   2        0.02        0.52      0.12 o
  -4  -6   2       68.59       86.08      1.35 o
  -3  -6   2       50.47       55.26      0.61 o
  -2  -6   2       48.43       49.62      0.51 o
  -1  -6   2       89.59      104.41      0.82 o
   0  -6   2       41.56       44.85      0.29 o
   1  -6   2        0.24        0.25      0.08 o
   2  -6   2       27.62       25.17      0.42 o
   3  -6   2        0.56        1.13      0.09 o
   4  -6   2        2.03        0.94      0.12 o
  -6  -5   2       78.97       85.45     14.14 o
  -5  -5   2        6.95        5.91      0.34 o
  -4  -5   2       58.64       59.65      1.00 o
  -3  -5   2        4.76        3.90      0.24 o
  -2  -5   2        0.00        0.22      0.05 o
  -1  -5   2      196.20      190.27      1.43 o
   0  -5   2       16.97       16.00      0.25 o
   1  -5   2       31.19       26.35      0.43 o
   2  -5   2      108.13      106.02      1.12 o
   3  -5   2        4.21        2.83      0.18 o
   4  -5   2       46.60       42.28      2.51 o
   5  -5   2       15.68       15.36      1.01 o
  -6  -4   2       11.23       11.38      0.56 o
  -5  -4   2        2.53        1.95      0.17 o
  -4  -4   2       33.28       31.15      1.00 o
  -3  -4   2      394.75      407.92      4.36 o
  -2  -4   2      232.86      241.11      1.62 o
  -1  -4   2      592.11      608.65      2.27 o
   0  -4   2      170.68      179.74      0.62 o
   1  -4   2      128.69      144.25      0.87 o
   2  -4   2      222.05      224.63      1.50 o
   3  -4   2      167.76      173.53      3.26 o
   4  -4   2       48.64       47.22      0.85 o
   5  -4   2        0.52        0.69      0.13 o
  -6  -3   2       60.49       66.03      1.65 o
  -5  -3   2       80.18       84.84      2.24 o
  -4  -3   2       48.64       56.90      0.88 o
  -3  -3   2      468.34      490.56      3.09 o
  -2  -3   2      771.69      812.01      3.75 o
  -1  -3   2       35.87       27.70      0.35 o
   0  -3   2      267.89      257.51      1.41 o
   1  -3   2      112.86      124.49      0.73 o
   2  -3   2      239.69      230.57      1.72 o
   3  -3   2        5.37        5.16      0.28 o
   4  -3   2      237.70      258.34      2.95 o
   5  -3   2        0.06        0.26      0.07 o
   6  -3   2        7.94        7.61      0.43 o
  -6  -2   2        0.05        0.46      0.15 o
  -5  -2   2       80.95       79.06      1.30 o
  -4  -2   2       31.22       30.41      1.13 o
  -3  -2   2       46.95       48.39      0.50 o
  -2  -2   2      292.34      279.44      0.91 o
  -1  -2   2     2384.08     2309.70     12.44 o
   0  -2   2      687.59      638.20      2.16 o
   1  -2   2      555.16      539.14      3.27 o
   2  -2   2      325.66      328.00      1.79 o
   3  -2   2       52.08       45.95      0.43 o
   4  -2   2      341.12      371.47      3.68 o
   5  -2   2      129.78      137.75      2.96 o
   6  -2   2        1.06        0.98      0.13 o
  -6  -1   2       28.10       25.83      4.47 o
  -5  -1   2       68.35       66.86      1.92 o
  -4  -1   2        0.38        0.24      0.07 o
  -3  -1   2       45.38       36.09      0.54 o
  -2  -1   2      302.54      301.55      1.63 o
  -1  -1   2      268.41      277.85      1.00 o
   0  -1   2      346.43      317.53      1.94 o
   1  -1   2       72.75       53.22      0.28 o
   2  -1   2      509.07      513.62      2.35 o
   3  -1   2       23.15       22.03      0.47 o
   4  -1   2       69.86       66.59      0.82 o
   5  -1   2       10.18        9.99      0.50 o
   6  -1   2        0.03        0.10      0.09 o
  -6   0   2        0.00        0.30      0.12 o
  -5   0   2        0.28        0.71      0.16 o
  -4   0   2        3.76        4.46      0.33 o
  -3   0   2      357.33      395.92      4.34 o
  -2   0   2        0.41        0.57      0.05 o
  -1   0   2       40.64       39.82      0.21 o
   0   0   2     1911.42     1851.45     14.02 o
   1   0   2       29.10       24.96      0.18 o
   2   0   2      688.29      663.30      2.34 o
   3   0   2       11.67        9.62      0.35 o
   4   0   2       14.51       15.23      0.60 o
   5   0   2        9.10        8.09      0.38 o
   6   0   2       16.72       15.91      0.82 o
  -6   1   2        5.72        4.04      0.27 o
  -5   1   2      119.50      123.49      3.33 o
  -4   1   2        1.69        2.29      0.24 o
  -3   1   2      147.86      153.02      2.10 o
  -2   1   2      403.70      424.53      2.37 o
  -1   1   2       83.57       69.20      0.28 o
   0   1   2     1354.11     1254.63     16.96 o
   1   1   2       26.51       23.04      0.26 o
   2   1   2       81.84       91.13      0.38 o
   3   1   2      579.14      609.95      5.80 o
   4   1   2      135.72      148.18      3.46 o
   5   1   2        0.80        1.22      0.18 o
   6   1   2       24.47       22.97      1.05 o
   7   1   2       12.42       10.16      1.80 o
  -6   2   2        8.56        7.39      1.18 o
  -5   2   2       31.91       31.96      2.74 o
  -4   2   2        0.69        0.47      0.12 o
  -3   2   2        0.03        0.29      0.07 o
  -2   2   2     1122.66     1179.07      9.85 o
  -1   2   2      178.57      194.59      1.30 o
   0   2   2        0.83        1.62      0.25 o
   1   2   2       89.55       87.27      0.32 o
   2   2   2      468.49      470.01      1.48 o
   3   2   2        0.98        1.39      0.07 o
   4   2   2       54.96       54.96      0.75 o
   5   2   2       28.86       30.74      1.02 o
   6   2   2        1.32        1.48      0.17 o
   7   2   2       29.99       24.11      4.73 o
  -5   3   2       71.13       75.57      1.86 o
  -4   3   2        2.22        1.56      0.19 o
  -3   3   2       68.92       70.48      0.94 o
  -2   3   2      423.03      455.59      2.69 o
  -1   3   2       23.66       21.77      0.30 o
   0   3   2      191.87      185.66      0.94 o
   1   3   2      874.89      896.47      2.61 o
   2   3   2       34.92       31.86      0.27 o
   3   3   2        2.34        2.88      0.18 o
   4   3   2       82.31       84.40      1.71 o
   5   3   2       48.40       53.29      1.80 o
   6   3   2        0.02        0.63      0.15 o
   7   3   2       17.02       16.22      2.87 o
  -5   4   2        0.86        0.61      0.14 o
  -4   4   2       17.90       17.68      0.81 o
  -3   4   2        1.52        2.06      0.15 o
  -2   4   2        1.43        1.24      0.10 o
  -1   4   2       32.39       36.01      0.52 o
   0   4   2      576.75      617.16      2.53 o
   1   4   2       91.83       94.03      0.56 o
   2   4   2      396.50      385.97      1.27 o
   3   4   2       33.59       32.08      0.30 o
   4   4   2      236.37      233.41      2.69 o
   5   4   2        7.44        7.19      0.38 o
   6   4   2        3.27        2.72      0.17 o
   7   4   2        3.26        2.44      0.26 o
  -4   5   2        0.47        0.58      0.12 o
  -3   5   2       25.77       24.05      1.10 o
  -2   5   2       21.39       19.33      0.62 o
  -1   5   2       17.22       13.78      0.27 o
   0   5   2       81.42       79.38      0.61 o
   1   5   2       30.17       29.30      0.24 o
   2   5   2      194.57      213.40      1.13 o
   3   5   2      639.70      730.47      5.11 o
   4   5   2       35.71       39.67      0.70 o
   5   5   2        2.47        2.96      0.23 o
   6   5   2        9.82        8.98      0.54 o
   7   5   2        1.18        0.72      0.15 o
  -4   6   2        0.54        0.50      0.09 o
  -3   6   2        0.22        0.30      0.08 o
  -2   6   2      132.96      135.94      1.48 o
  -1   6   2       96.51       94.80      0.85 o
   0   6   2        4.90        6.69      0.57 o
   1   6   2        0.13        0.57      0.07 o
   2   6   2       15.26       17.22      0.29 o
   3   6   2       92.85       95.93      1.28 o
   4   6   2       76.65       79.83      0.93 o
   5   6   2        0.43        0.39      0.12 o
   6   6   2      130.74      156.39      3.17 o
  -3   7   2       26.77       23.12      2.90 o
  -2   7   2        3.67        4.65      0.29 o
  -1   7   2        5.48        4.66      0.16 o
   0   7   2      224.74      215.49      5.36 o
   1   7   2       96.40       93.70      1.65 o
   2   7   2       19.63       20.27      0.55 o
   3   7   2       24.31       27.89      0.77 o
   4   7   2        1.25        1.64      0.11 o
   5   7   2        6.61        5.85      0.42 o
   6   7   2       24.11       21.35      3.71 o
  -3   8   2        2.18        1.62      0.36 o
  -2   8   2        5.69        6.08      1.08 o
  -1   8   2       24.98       26.71      3.22 o
   0   8   2        2.68        2.84      0.51 o
   1   8   2      218.53      241.82      4.77 o
   2   8   2       66.17       64.47      1.07 o
   3   8   2      132.02      134.12      1.90 o
   4   8   2      113.39      115.27      1.44 o
   5   8   2       18.12       15.59      0.74 o
   6   8   2        5.90        4.20      0.34 o
  -2   9   2        0.16        0.49      0.26 o
  -1   9   2       10.25       11.67      1.82 o
   0   9   2        9.66       10.39      1.65 o
   1   9   2       11.06       12.55      1.52 o
   2   9   2       50.34       56.22      1.28 o
   3   9   2       94.18      101.70      2.88 o
   4   9   2        2.52        1.91      0.18 o
   5   9   2       19.22       17.97      3.11 o
  -1  10   2        1.31        1.90      0.62 o
   2  10   2       19.68       22.17      2.96 o
   3  10   2        4.02        2.91      0.60 o
   4  10   2        2.21        2.61      0.46 o
   5  10   2       10.58        8.86      3.49 o
   2  11   2       26.59       32.02     13.06 o
   3  11   2        8.05        7.76      1.33 o
  -3 -11   3        8.88        5.97      1.24 o
  -2 -11   3        1.40        1.27      0.22 o
  -1 -11   3       11.29       11.85      5.12 o
  -4 -10   3        2.30        2.27      0.54 o
  -3 -10   3       16.67       15.22      4.27 o
  -2 -10   3       17.49       11.98      1.32 o
  -1 -10   3        5.94        5.42      0.46 o
   0 -10   3        7.59        4.65      0.73 o
   1 -10   3        8.68        7.11      1.22 o
  -5  -9   3        1.10        0.58      0.12 o
  -4  -9   3       13.65       13.35      0.84 o
  -3  -9   3      251.78      289.43      3.22 o
  -2  -9   3        7.52        4.13      0.31 o
  -1  -9   3       56.45       55.00      1.58 o
   0  -9   3       21.85       23.23      3.12 o
   1  -9   3        3.19        2.67      0.31 o
   2  -9   3       43.80       45.55      1.52 o
  -5  -8   3        0.32        0.30      0.12 o
  -4  -8   3        1.27        1.23      0.20 o
  -3  -8   3        0.02        0.22      0.07 o
  -2  -8   3        1.20        1.36      0.10 o
  -1  -8   3       56.33       55.12      0.58 o
   0  -8   3        6.50        4.22      0.18 o
   1  -8   3       26.84       26.68      0.44 o
   2  -8   3       81.99       79.55      1.90 o
   3  -8   3        2.18        1.56      0.24 o
  -6  -7   3        3.33        2.40      0.23 o
  -5  -7   3        4.63        4.97      0.25 o
  -4  -7   3       14.52       17.53      0.46 o
  -3  -7   3       33.80       33.61      0.79 o
  -2  -7   3        2.42        1.43      0.09 o
  -1  -7   3      351.17      375.65      2.82 o
   0  -7   3      105.57      115.88      0.96 o
   1  -7   3        1.25        0.90      0.06 o
   2  -7   3       52.41       45.89      1.46 o
   3  -7   3        3.56        4.48      0.24 o
   4  -7   3        8.08        6.29      1.18 o
  -6  -6   3       52.02       59.61      1.45 o
  -5  -6   3        0.78        0.84      0.15 o
  -4  -6   3       19.87       22.11      0.91 o
  -3  -6   3       41.61       43.39      1.48 o
  -2  -6   3       48.76       48.71      0.47 o
  -1  -6   3       12.23       11.04      0.26 o
   0  -6   3      104.24      106.66      0.84 o
   1  -6   3      137.21      131.04      0.96 o
   2  -6   3       98.91      109.17      0.93 o
   3  -6   3       11.71       11.25      0.52 o
   4  -6   3        0.38        0.67      0.15 o
  -6  -5   3        0.83        1.15      0.19 o
  -5  -5   3        6.32        8.17      0.44 o
  -4  -5   3       45.35       43.77      0.90 o
  -3  -5   3        3.75        4.30      0.29 o
  -2  -5   3       14.66       12.77      0.42 o
  -1  -5   3       29.19       32.91      0.29 o
   0  -5   3       69.00       84.62      0.51 o
   1  -5   3        0.96        1.55      0.06 o
   2  -5   3      128.32      130.44      1.35 o
   3  -5   3        1.85        2.40      0.13 o
   4  -5   3        8.52        7.99      0.39 o
   5  -5   3        6.25        8.62      0.91 o
  -6  -4   3        3.69        4.64      0.30 o
  -5  -4   3       19.78       20.56      0.71 o
  -4  -4   3       36.72       39.23      1.96 o
  -3  -4   3      328.80      311.78      5.38 o
  -2  -4   3      755.03      804.03      4.18 o
  -1  -4   3        1.23        1.26      0.09 o
   0  -4   3      133.78      143.24      1.04 o
   1  -4   3        5.41        3.91      0.16 o
   2  -4   3        4.24        4.19      0.16 o
   3  -4   3      133.75      138.09      1.40 o
   4  -4   3       46.60       47.78      0.72 o
   5  -4   3       16.50       16.34      0.96 o
  -6  -3   3       27.41       25.05      4.30 o
  -5  -3   3        2.72        3.39      0.22 o
  -4  -3   3       13.05       13.16      0.77 o
  -3  -3   3        5.22        7.20      0.33 o
  -2  -3   3      444.11      461.81      1.93 o
  -1  -3   3        3.17        4.63      0.15 o
   0  -3   3      190.13      192.78      1.03 o
   1  -3   3       23.73       28.75      0.45 o
   2  -3   3        4.59        9.04      0.25 o
   3  -3   3      297.13      297.96      5.40 o
   4  -3   3      188.36      201.93      2.87 o
   5  -3   3        7.57        8.56      0.48 o
   6  -3   3        4.01        2.77      0.30 o
  -6  -2   3        0.93        1.42      0.16 o
  -5  -2   3       55.59       54.59      1.52 o
  -4  -2   3        3.45        2.50      0.22 o
  -3  -2   3       62.40       57.34      0.54 o
  -2  -2   3      404.68      410.45      1.72 o
  -1  -2   3      211.83      211.33      0.81 o
   0  -2   3      626.75      591.26      2.56 o
   1  -2   3      223.28      216.87      1.02 o
   2  -2   3      276.95      271.09      1.43 o
   3  -2   3        9.09        8.10      0.37 o
   4  -2   3       16.49       17.27      0.73 o
   5  -2   3      133.72      156.36      2.88 o
   6  -2   3        2.21        2.68      0.22 o
  -6  -1   3        0.36        0.50      0.15 o
  -5  -1   3       16.50       19.48      0.93 o
  -4  -1   3       13.96       16.70      1.32 o
  -3  -1   3       18.91       22.27      0.84 o
  -2  -1   3        3.20        4.13      0.15 o
  -1  -1   3      608.90      602.52      1.51 o
   1  -1   3      113.89       99.77      0.39 o
   2  -1   3       42.53       34.70      0.23 o
   3  -1   3       27.21       23.71      0.53 o
   4  -1   3       11.97       10.66      0.62 o
   5  -1   3        0.67        0.76      0.13 o
   6  -1   3        0.00        0.28      0.18 o
  -6   0   3       30.27       28.12      2.58 o
  -5   0   3        9.49       11.85      0.52 o
  -4   0   3       45.25       46.57      1.49 o
  -3   0   3      131.36      142.03      1.76 o
  -2   0   3      373.95      383.76      1.38 o
  -1   0   3     2691.48     2612.46     18.97 o
   0   0   3      899.32      816.11      4.78 o
   1   0   3       52.21       43.44      0.35 o
   2   0   3      414.66      429.68      2.47 o
   3   0   3      174.76      203.37      0.95 o
   4   0   3        2.32        2.37      0.14 o
   5   0   3       56.94       56.10      1.26 o
   6   0   3        8.71        7.91      0.54 o
  -6   1   3       31.08       26.60      5.07 o
  -5   1   3       68.48       75.79      5.00 o
  -4   1   3        2.83        2.64      0.25 o
  -3   1   3       53.05       51.49      0.50 o
  -2   1   3      100.17       91.43      1.01 o
  -1   1   3       60.21       49.55      0.32 o
   0   1   3      545.70      495.81      2.33 o
   1   1   3      434.48      387.44      1.76 o
   2   1   3        0.28        0.66      0.04 o
   3   1   3      220.64      250.54      2.42 o
   4   1   3       20.86       18.78      0.68 o
   5   1   3       54.65       56.28      1.15 o
   6   1   3       58.92       61.13      1.16 o
   7   1   3        7.14        5.07      0.46 o
  -5   2   3        9.26       10.02      0.51 o
  -4   2   3        2.12        1.46      0.14 o
  -3   2   3      115.09      134.88      2.90 o
  -2   2   3       67.37       67.35      0.63 o
  -1   2   3     1678.09     1679.25      9.05 o
   0   2   3     1998.83     1975.16     11.37 o
   1   2   3      311.31      312.39      1.47 o
   2   2   3       87.85       99.84      0.61 o
   3   2   3        2.07        2.61      0.13 o
   4   2   3      147.62      156.27      2.63 o
   5   2   3      213.41      232.88      4.43 o
   6   2   3       57.51       64.37      1.69 o
   7   2   3        3.51        3.37      0.25 o
  -5   3   3        0.63        0.56      0.09 o
  -4   3   3       78.62       80.44      1.56 o
  -3   3   3       44.97       39.29      1.14 o
  -2   3   3        0.68        1.07      0.10 o
  -1   3   3      424.34      427.09      1.67 o
   0   3   3      338.34      332.05      1.08 o
   1   3   3       29.98       33.60      0.31 o
   2   3   3      758.88      750.17      2.31 o
   3   3   3       51.36       60.57      0.47 o
   4   3   3       20.92       21.14      0.70 o
   5   3   3       25.52       24.96      0.80 o
   6   3   3       16.32       15.60      0.79 o
   7   3   3       12.04        9.89      1.15 o
  -5   4   3        1.69        2.00      0.23 o
  -4   4   3       34.37       36.01      1.12 o
  -3   4   3       36.37       37.14      0.89 o
  -2   4   3        6.85        5.15      0.28 o
  -1   4   3      327.94      364.64      4.53 o
   0   4   3        1.11        1.09      0.05 o
   1   4   3      376.30      407.68      1.46 o
   2   4   3      185.18      212.00      0.94 o
   3   4   3       31.43       26.53      0.42 o
   4   4   3       29.59       30.33      1.05 o
   5   4   3       13.69       13.58      0.59 o
   6   4   3       32.78       32.46      1.34 o
   7   4   3        3.02        2.28      0.20 o
  -4   5   3        2.03        2.26      0.20 o
  -3   5   3       56.08       56.50      0.94 o
  -2   5   3       80.11       75.24      0.81 o
  -1   5   3        1.57        0.79      0.06 o
   0   5   3        5.99        7.51      0.40 o
   1   5   3      123.10      120.25      0.75 o
   2   5   3      434.01      492.51      3.44 o
   3   5   3        5.02        3.68      0.13 o
   4   5   3        4.81        3.63      0.22 o
   5   5   3      278.03      313.28      3.16 o
   6   5   3        1.76        2.17      0.15 o
   7   5   3        1.27        0.91      0.16 o
  -4   6   3       53.84       65.17     11.84 o
  -3   6   3        3.27        4.88      0.34 o
  -2   6   3       73.51       71.59      0.97 o
  -1   6   3        1.59        1.73      0.13 o
   0   6   3        5.61        4.95      0.22 o
   1   6   3       73.04       69.12      0.66 o
   2   6   3       29.75       29.42      0.40 o
   3   6   3        1.09        0.53      0.04 o
   4   6   3        0.06        0.28      0.09 o
   5   6   3      208.54      226.86      2.36 o
   6   6   3       16.06       12.65      0.82 o
  -3   7   3        3.18        2.02      0.41 o
  -2   7   3       20.26       18.14      0.65 o
  -1   7   3       53.21       52.74      0.82 o
   0   7   3     1108.69     1098.12     50.39 o
   1   7   3      105.56      102.04      3.40 o
   2   7   3       44.47       46.30      0.47 o
   3   7   3      183.22      169.01      1.70 o
   4   7   3       68.48       65.17      1.02 o
   5   7   3      119.52      126.72      3.22 o
   6   7   3       37.64       39.27      6.63 o
  -3   8   3        4.52        3.58      1.02 o
  -2   8   3       42.07       46.68     17.27 o
  -1   8   3        2.34        2.75      0.40 o
   0   8   3        0.73        0.61      0.18 o
   1   8   3       13.07       11.64      4.02 o
   2   8   3       31.86       32.27      0.55 o
   3   8   3        2.08        2.37      0.13 o
   4   8   3       12.90       11.38      0.49 o
   5   8   3        8.28        7.03      0.47 o
   6   8   3       17.45       14.49      2.84 o
  -2   9   3        2.34        2.64      0.59 o
  -1   9   3       17.62       19.08      7.43 o
   0   9   3       66.36       75.73      2.41 o
   1   9   3       30.02       32.04      3.89 o
   2   9   3       47.07       60.44      1.68 o
   3   9   3       13.15       13.21      1.12 o
   4   9   3        2.45        2.33      0.17 o
   5   9   3        3.81        1.76      0.17 o
  -1  10   3       14.00       12.02      4.95 o
   1  10   3        2.70        3.25      0.74 o
   2  10   3        5.39        6.40      0.57 o
   3  10   3        1.65        2.21      0.30 o
   4  10   3        1.09        0.80      0.22 o
   5  10   3        9.57        6.72      2.59 o
   3  11   3        2.71        4.95      0.67 o
  -2 -11   4        0.73        0.46      0.23 o
  -1 -11   4       11.31        7.30      3.09 o
  -4 -10   4        4.57        4.34      0.52 o
  -3 -10   4       11.79        8.81      1.25 o
  -2 -10   4        4.69        3.85      0.46 o
  -1 -10   4        4.69        2.54      0.53 o
   0 -10   4       17.77       14.17      2.77 o
   1 -10   4        6.52        6.15      0.92 o
  -5  -9   4       13.42       11.39      2.05 o
  -4  -9   4        5.74        4.56      0.31 o
  -3  -9   4       15.65       20.34      1.05 o
  -2  -9   4       33.77       37.16      1.22 o
  -1  -9   4       30.82       31.12      2.29 o
   0  -9   4        8.47        8.57      1.54 o
   2  -9   4        8.65        9.59      1.53 o
  -5  -8   4        0.28        0.28      0.09 o
  -4  -8   4        0.24        0.21      0.15 o
  -3  -8   4       28.76       32.24      0.88 o
  -2  -8   4      186.48      194.61      4.90 o
  -1  -8   4      126.39      131.75      2.73 o
   0  -8   4       46.71       49.57      0.77 o
   1  -8   4       73.44       66.27      1.85 o
   2  -8   4        0.02        0.27      0.17 o
   3  -8   4        4.80        3.82      0.72 o
  -5  -7   4        7.15        6.52      0.63 o
  -4  -7   4        3.38        3.35      0.19 o
  -3  -7   4       12.18       11.13      0.45 o
  -2  -7   4       77.79       87.81      1.32 o
  -1  -7   4       11.31        9.35      0.35 o
   0  -7   4       23.93       25.55      0.66 o
   1  -7   4       14.24       11.39      0.34 o
   2  -7   4       23.16       23.25      0.87 o
   3  -7   4        3.35        2.62      0.16 o
   4  -7   4        2.23        3.00      0.59 o
  -6  -6   4       12.40        9.98      0.90 o
  -5  -6   4       42.79       58.29      4.94 o
  -4  -6   4       45.65       51.94      0.87 o
  -3  -6   4       67.86       74.53      1.63 o
  -2  -6   4        1.20        0.58      0.06 o
  -1  -6   4       94.37       99.22      0.87 o
   0  -6   4       17.91       17.77      0.32 o
   1  -6   4        6.48        6.25      0.27 o
   2  -6   4        0.37        0.14      0.07 o
   3  -6   4        6.20        5.36      0.25 o
   4  -6   4       17.45       19.54      3.41 o
  -6  -5   4        2.45        2.53      0.23 o
  -5  -5   4        0.63        0.99      0.17 o
  -4  -5   4       42.88       43.39      1.16 o
  -3  -5   4      305.27      314.87      3.70 o
  -2  -5   4      168.60      170.36      1.32 o
  -1  -5   4       52.62       59.01      0.47 o
   0  -5   4      139.23      145.46      1.19 o
   1  -5   4       15.98       15.03      0.54 o
   2  -5   4       73.34       70.91      0.89 o
   3  -5   4       64.36       65.38      1.31 o
   4  -5   4        7.26        7.08      0.39 o
   5  -5   4        1.48        1.04      0.16 o
  -6  -4   4        4.95        4.81      0.37 o
  -5  -4   4       18.85       16.40      0.75 o
  -4  -4   4        4.79        3.78      0.18 o
  -3  -4   4        7.59        7.09      0.29 o
  -2  -4   4       15.66       15.48      0.46 o
  -1  -4   4      393.27      390.90      2.73 o
   0  -4   4      308.06      322.01      2.75 o
   1  -4   4       65.43       66.17      0.92 o
   2  -4   4       70.04       66.88      0.58 o
   3  -4   4        0.01        0.24      0.09 o
   4  -4   4       50.40       56.02      0.92 o
   5  -4   4       48.96       57.91      8.72 o
  -6  -3   4        0.54        0.47      0.14 o
  -5  -3   4        6.59        7.10      0.37 o
  -4  -3   4       34.20       36.30      0.73 o
  -3  -3   4       64.56       75.02      0.96 o
  -2  -3   4       28.93       29.29      0.60 o
  -1  -3   4      528.35      540.86      1.83 o
   0  -3   4      116.88      109.04      0.72 o
   1  -3   4       53.29       56.02      0.45 o
   2  -3   4       14.29       16.97      0.48 o
   3  -3   4      117.50      114.95      1.23 o
   4  -3   4      307.36      326.88      7.27 o
   5  -3   4       22.37       24.80      1.30 o
   6  -3   4        0.05        0.38      0.14 o
  -6  -2   4        0.87        0.96      0.14 o
  -5  -2   4        6.15        7.52      0.41 o
  -4  -2   4       95.60       94.57      1.05 o
  -3  -2   4        0.03        0.23      0.07 o
  -2  -2   4      204.53      198.15      1.27 o
  -1  -2   4      222.36      214.49      0.81 o
   0  -2   4        7.34        5.69      0.19 o
   1  -2   4      136.34      129.18      0.73 o
   2  -2   4      283.68      293.23      2.01 o
   3  -2   4       93.57      102.09      0.78 o
   4  -2   4      185.91      204.66      2.33 o
   5  -2   4       14.20       13.94      0.63 o
   6  -2   4        5.06        5.86      0.34 o
  -6  -1   4        0.55        1.06      0.19 o
  -5  -1   4       56.12       59.72      1.64 o
  -4  -1   4       24.64       21.86      0.67 o
  -3  -1   4       15.47       17.34      0.53 o
  -2  -1   4      676.28      740.14      4.77 o
  -1  -1   4     2037.52     1973.34      9.41 o
   0  -1   4        1.56        4.96      0.18 o
   1  -1   4       83.75       76.67      0.37 o
   2  -1   4       12.68       16.13      0.37 o
   3  -1   4        1.08        2.30      0.12 o
   4  -1   4        9.47       12.07      0.45 o
   5  -1   4       16.47       14.18      0.60 o
   6  -1   4       46.34       45.40      7.01 o
  -6   0   4       13.33       11.84      2.28 o
  -5   0   4       36.24       37.80      1.24 o
  -4   0   4       81.21       82.31      1.39 o
  -3   0   4       68.54       65.91      1.59 o
  -2   0   4        0.21        0.38      0.06 o
  -1   0   4       13.40        8.84      0.24 o
   0   0   4        1.28        2.50      0.21 o
   1   0   4       10.71       10.06      0.20 o
   2   0   4     2498.19     2548.64     21.32 o
   3   0   4      528.85      593.43      5.67 o
   4   0   4       55.80       49.34      1.20 o
   5   0   4       34.57       41.22      1.11 o
   6   0   4        6.48        6.17      0.44 o
  -5   1   4       24.33       24.13      1.08 o
  -4   1   4       95.33       90.12      1.12 o
  -3   1   4      155.24      160.72      2.11 o
  -2   1   4       39.57       39.23      0.41 o
  -1   1   4     1177.55     1190.70      6.44 o
   0   1   4     2096.20     2120.13     16.58 o
   1   1   4       44.27       39.62      0.20 o
   2   1   4        0.52        0.33      0.09 o
   3   1   4        9.42       12.03      0.32 o
   4   1   4      152.68      150.92      2.32 o
   5   1   4      630.36      668.09     10.70 o
   6   1   4      114.59      127.37      1.65 o
   7   1   4        0.65        0.57      0.11 o
  -5   2   4       43.98       48.09      8.06 o
  -4   2   4        1.92        2.32      0.17 o
  -3   2   4        9.15       11.73      0.61 o
  -2   2   4        1.55        1.63      0.15 o
  -1   2   4       61.21       64.75      0.40 o
   0   2   4      841.20      855.65      2.26 o
   1   2   4       36.81       43.35      0.29 o
   2   2   4      320.38      314.57      1.02 o
   3   2   4       55.06       45.31      0.49 o
   4   2   4       65.81       71.63      1.05 o
   5   2   4       63.70       71.71      1.14 o
   6   2   4        0.06        0.51      0.16 o
   7   2   4        1.34        0.89      0.12 o
  -5   3   4        4.19        3.36      0.31 o
  -4   3   4        5.20        6.04      0.28 o
  -3   3   4        1.90        1.63      0.20 o
  -2   3   4      446.30      450.80      3.79 o
  -1   3   4      622.27      619.22      4.24 o
   0   3   4      121.42      114.50      0.63 o
   1   3   4       50.00       51.61      0.33 o
   2   3   4      353.38      394.97      1.44 o
   3   3   4      155.16      168.40      1.10 o
   4   3   4      176.43      184.77      1.96 o
   5   3   4        2.86        2.86      0.24 o
   6   3   4        0.35        0.81      0.12 o
   7   3   4        2.40        2.59      0.20 o
  -4   4   4        4.84        6.00      0.37 o
  -3   4   4        1.38        1.01      0.13 o
  -2   4   4       34.61       30.79      0.78 o
  -1   4   4       16.45       15.31      0.43 o
   0   4   4        2.02        1.91      0.14 o
   1   4   4      799.20      875.58      4.70 o
   2   4   4       10.51        9.48      0.27 o
   3   4   4        0.04        0.21      0.06 o
   4   4   4       20.65       18.73      0.91 o
   5   4   4      160.92      177.96      2.92 o
   6   4   4        3.66        3.67      0.24 o
   7   4   4        0.85        0.57      0.14 o
  -4   5   4        8.80        9.33      1.67 o
  -3   5   4      134.61      158.64      2.46 o
  -2   5   4      137.46      141.58      3.58 o
  -1   5   4       58.77       64.53      0.90 o
   0   5   4      254.95      246.53      1.56 o
   1   5   4       86.12       98.82      0.67 o
   2   5   4       82.00       94.92      0.86 o
   3   5   4      134.97      144.97      1.13 o
   4   5   4      111.89      113.02      1.26 o
   5   5   4        9.61        9.24      0.51 o
   6   5   4        1.15        0.74      0.15 o
   7   5   4        0.83        1.01      0.18 o
  -4   6   4       31.01       24.83      4.25 o
  -3   6   4        0.04        0.31      0.07 o
  -2   6   4        0.52        0.85      0.16 o
  -1   6   4      272.62      271.88      4.33 o
   0   6   4      273.18      285.82      2.18 o
   1   6   4      541.67      594.84      7.19 o
   2   6   4       18.97       21.48      0.34 o
   3   6   4        0.01        0.26      0.05 o
   4   6   4       45.07       45.36      0.72 o
   5   6   4      113.57      131.11      1.94 o
   6   6   4       69.90       79.62      3.41 o
  -3   7   4       46.51       53.14      2.37 o
  -2   7   4        3.26        3.71      0.28 o
  -1   7   4       57.56       56.48      0.96 o
   0   7   4        1.71        1.99      0.16 o
   1   7   4      411.62      330.72      7.66 o
   2   7   4       38.93       33.62      0.48 o
   3   7   4       32.13       33.42      0.41 o
   4   7   4       36.57       40.21      1.02 o
   5   7   4       11.63       11.97      0.57 o
   6   7   4        2.35        1.84      0.17 o
  -2   8   4        0.15        0.20      0.16 o
  -1   8   4       77.38       81.52      2.16 o
   0   8   4       26.62       25.12      2.10 o
   1   8   4      142.36      156.94      2.77 o
   2   8   4        0.44        0.32      0.11 o
   3   8   4        1.23        0.74      0.10 o
   4   8   4      109.49      109.93      1.78 o
   5   8   4        3.86        2.57      0.18 o
   6   8   4        0.15        0.36      0.11 o
  -1   9   4        1.98        3.16      0.39 o
   0   9   4       11.49       10.33      1.21 o
   1   9   4        4.57        4.35      0.80 o
   2   9   4       12.31       12.20      1.20 o
   3   9   4        0.98        0.75      0.17 o
   4   9   4        0.04        0.37      0.16 o
   5   9   4       14.34       11.77      0.98 o
   0  10   4        1.22        1.19      0.42 o
   1  10   4        7.31        7.56      2.96 o
   2  10   4        1.97        2.24      0.47 o
   3  10   4       14.51       15.12      4.22 o
   4  10   4        1.83        1.36      0.28 o
   2  11   4       23.55       30.87     11.26 o
   3  11   4        3.82        3.55      0.69 o
  -3 -10   5       46.81       56.67     16.30 o
  -2 -10   5       35.57       37.48      1.37 o
  -1 -10   5       33.08       38.20      3.58 o
   0 -10   5        0.13        0.12      0.15 o
   1 -10   5        0.37        0.65      0.31 o
  -4  -9   5        2.04        1.59      0.16 o
  -3  -9   5       14.13       13.83      0.51 o
  -2  -9   5       45.38       49.37      0.85 o
  -1  -9   5        7.84        6.92      0.90 o
   0  -9   5        7.64        6.34      1.04 o
   1  -9   5        0.00        0.62      0.25 o
   2  -9   5        4.16        2.94      0.40 o
  -5  -8   5        1.86        1.86      0.20 o
  -4  -8   5        2.61        4.32      0.29 o
  -3  -8   5       35.07       36.38      1.24 o
  -2  -8   5       29.08       27.64      0.81 o
  -1  -8   5        7.40        7.38      0.45 o
   0  -8   5       35.00       32.41      0.55 o
   1  -8   5        0.23        0.15      0.08 o
   2  -8   5       14.70       17.94      1.73 o
   3  -8   5        6.58        7.44      0.69 o
  -5  -7   5       63.31       76.93      3.21 o
  -4  -7   5       17.06       15.13      0.63 o
  -3  -7   5       45.10       50.92      1.67 o
  -2  -7   5        0.30        0.49      0.06 o
  -1  -7   5       18.15       17.69      0.55 o
   0  -7   5        7.63        8.28      0.39 o
   1  -7   5        4.23        2.95      0.24 o
   2  -7   5       30.02       26.94      0.85 o
   3  -7   5        0.27        0.19      0.09 o
   4  -7   5        7.85        8.72      3.35 o
  -5  -6   5       31.73       30.43      5.16 o
  -4  -6   5       57.72       58.06      1.40 o
  -3  -6   5      147.01      145.60      2.76 o
  -2  -6   5      156.20      154.28      2.78 o
  -1  -6   5       16.83       18.67      0.59 o
   0  -6   5       12.29       13.99      0.49 o
   1  -6   5       95.95       96.86      0.92 o
   2  -6   5      134.39      132.37      2.91 o
   3  -6   5       11.42       10.37      0.34 o
   4  -6   5       11.91       12.38      2.17 o
  -6  -5   5        0.92        0.73      0.16 o
  -5  -5   5       16.79       16.53      0.77 o
  -4  -5   5        9.53        8.59      0.38 o
  -3  -5   5      149.64      156.63      3.47 o
  -2  -5   5        9.02       12.14      0.52 o
  -1  -5   5       84.81       91.93      0.95 o
   0  -5   5        8.04        6.32      0.25 o
   1  -5   5      101.55      106.76      1.01 o
   2  -5   5      285.76      300.72      2.59 o
   3  -5   5       12.09        9.53      0.41 o
   4  -5   5       87.07      100.96      1.75 o
   5  -5   5       61.89       75.44     15.36 o
  -6  -4   5        0.22        0.47      0.11 o
  -5  -4   5       11.96       12.39      0.63 o
  -4  -4   5       47.47       49.76      0.78 o
  -3  -4   5       78.67       82.72      2.13 o
  -2  -4   5        8.98       11.55      0.52 o
  -1  -4   5        1.82        2.03      0.08 o
   0  -4   5      298.94      295.17      2.86 o
   1  -4   5       14.48       14.66      0.48 o
   2  -4   5       53.60       54.27      0.69 o
   3  -4   5      144.84      151.75      1.71 o
   4  -4   5        0.26        0.21      0.08 o
   5  -4   5        6.81        5.19      0.35 o
  -6  -3   5        5.16        3.85      0.30 o
  -5  -3   5       52.43       57.72      1.22 o
  -4  -3   5        2.56        2.56      0.20 o
  -3  -3   5        6.72        8.52      0.37 o
  -2  -3   5       15.80       13.08      0.41 o
  -1  -3   5      515.74      552.40      2.82 o
   0  -3   5      159.99      175.66      1.52 o
   1  -3   5        6.88        5.76      0.21 o
   2  -3   5        2.16        1.02      0.07 o
   3  -3   5      814.36      866.77     11.26 o
   4  -3   5       18.69       21.77      1.11 o
   5  -3   5        2.02        2.51      0.19 o
   6  -3   5        4.24        4.08      0.50 o
  -6  -2   5        5.82        4.47      0.36 o
  -5  -2   5        0.28        0.76      0.28 o
  -4  -2   5       35.93       33.76      0.74 o
  -3  -2   5        5.22        6.82      0.38 o
  -2  -2   5      934.53      929.85     11.94 o
  -1  -2   5        8.69        7.68      0.30 o
   0  -2   5        9.90        7.20      0.25 o
   1  -2   5       32.50       34.57      0.50 o
   2  -2   5      570.93      622.95      4.51 o
   3  -2   5       18.66       17.15      0.87 o
   4  -2   5       72.46       76.27      1.06 o
   5  -2   5        3.04        3.22      0.17 o
   6  -2   5        0.09        0.33      0.09 o
  -6  -1   5        4.05        4.71      0.42 o
  -5  -1   5       35.07       35.27      1.56 o
  -4  -1   5       81.28       77.15      2.20 o
  -3  -1   5      197.33      202.92      1.66 o
  -2  -1   5      822.18      861.26      8.27 o
  -1  -1   5      142.52      155.36      1.83 o
   0  -1   5        2.89        3.94      0.13 o
   1  -1   5      860.00      892.21      4.96 o
   2  -1   5     1505.21     1549.35     14.36 o
   3  -1   5      538.68      576.73      3.31 o
   4  -1   5        6.08        5.62      0.28 o
   5  -1   5       58.91       52.99      1.05 o
   6  -1   5        2.88        2.17      0.25 o
  -5   0   5       45.53       49.20      1.74 o
  -4   0   5      182.56      197.78      2.39 o
  -3   0   5      239.48      234.72      4.32 o
  -2   0   5      429.79      445.37      7.93 o
  -1   0   5      650.63      658.25      3.56 o
   0   0   5      505.45      473.67      1.85 o
   1   0   5       65.26       56.93      0.47 o
   2   0   5        2.62        1.85      0.08 o
   3   0   5      104.20      119.11      1.03 o
   4   0   5      219.32      209.50      1.93 o
   5   0   5      181.39      187.82      2.15 o
   6   0   5       37.75       38.59      1.18 o
  -5   1   5       19.42       16.71      2.89 o
  -4   1   5       77.49       78.33      1.18 o
  -3   1   5       66.20       62.59      0.82 o
  -2   1   5       96.85       89.50      1.22 o
  -1   1   5       23.73       24.57      0.29 o
   0   1   5      366.34      377.87      2.15 o
   1   1   5        1.81        1.41      0.06 o
   2   1   5       43.86       44.17      0.38 o
   3   1   5      176.08      187.44      1.34 o
   4   1   5       14.28       15.95      0.60 o
   5   1   5        1.94        2.88      0.17 o
   6   1   5       15.03       11.28      0.58 o
  -5   2   5        0.08        0.53      0.22 o
  -4   2   5       18.21       19.05      0.70 o
  -3   2   5        3.01        4.57      0.27 o
  -2   2   5        1.58        1.99      0.10 o
  -1   2   5      369.32      363.72      2.58 o
   0   2   5      153.23      148.58      0.59 o
   1   2   5       91.77       99.10      0.42 o
   2   2   5       44.30       44.35      0.28 o
   3   2   5      132.92      142.17      1.01 o
   4   2   5      343.52      373.24      2.90 o
   5   2   5      106.68      115.87      1.54 o
   6   2   5       73.90       80.01      1.85 o
   7   2   5        7.30        7.02      0.85 o
  -5   3   5        3.09        3.73      0.27 o
  -4   3   5        0.36        0.25      0.09 o
  -3   3   5       55.94       63.46      1.23 o
  -2   3   5        0.16        0.28      0.08 o
  -1   3   5       56.94       60.08      0.45 o
   0   3   5       37.67       36.08      0.35 o
   1   3   5      139.92      150.53      1.09 o
   2   3   5      107.16      101.14      0.94 o
   3   3   5       72.39       68.68      0.52 o
   4   3   5      489.15      515.46      3.92 o
   5   3   5       22.27       23.65      0.86 o
   6   3   5        0.20        0.56      0.14 o
   7   3   5        0.39        0.41      0.09 o
  -4   4   5       17.07       17.05      2.94 o
  -3   4   5       90.97      104.21      1.30 o
  -2   4   5      341.41      382.94     17.08 o
  -1   4   5       16.92       16.70      0.64 o
   0   4   5      203.75      220.98      1.28 o
   1   4   5      109.83      110.44      0.78 o
   2   4   5      151.21      153.38      1.01 o
   3   4   5       86.62      106.00      0.67 o
   4   4   5      246.75      257.48      2.62 o
   5   4   5        6.54        5.85      0.31 o
   6   4   5        1.98        2.15      0.18 o
   7   4   5       15.43       13.74      2.26 o
  -4   5   5        2.16        2.54      0.20 o
  -3   5   5        0.10        0.31      0.11 o
  -2   5   5       40.83       38.73      0.98 o
  -1   5   5      113.00      113.10      1.36 o
   0   5   5      409.13      424.72      4.05 o
   1   5   5      439.20      449.57      2.56 o
   2   5   5      149.02      153.91      1.40 o
   3   5   5        3.96        3.72      0.16 o
   4   5   5       20.37       22.82      0.95 o
   5   5   5      159.98      177.57      1.86 o
   6   5   5        0.30        0.53      0.10 o
  -3   6   5        3.79        3.55      0.25 o
  -2   6   5        0.86        1.14      0.12 o
  -1   6   5        0.58        1.49      0.12 o
   0   6   5       95.68      103.11      1.04 o
   1   6   5        1.19        0.93      0.07 o
   2   6   5       29.66       30.78      0.46 o
   3   6   5       21.52       25.42      0.66 o
   4   6   5       18.27       21.07      0.59 o
   5   6   5        1.55        1.86      0.13 o
   6   6   5       18.19       17.30      2.74 o
  -3   7   5        2.51        1.31      0.34 o
  -2   7   5        3.89        2.68      0.21 o
  -1   7   5        1.05        1.07      0.09 o
   0   7   5      458.74      494.87     10.02 o
   1   7   5       56.17       61.38      1.00 o
   2   7   5       85.37       91.38      0.88 o
   3   7   5       13.09       10.34      0.44 o
   4   7   5       39.54       47.37      0.88 o
   5   7   5       11.26       10.95      0.53 o
   6   7   5        0.42        0.60      0.13 o
  -2   8   5        2.57        1.23      0.26 o
  -1   8   5        0.44        0.64      0.15 o
   0   8   5        1.74        1.51      0.25 o
   1   8   5       12.44       10.03      1.08 o
   2   8   5       24.73       26.36      1.95 o
   3   8   5       95.98       87.99      1.24 o
   4   8   5       23.11       23.09      0.84 o
   5   8   5       24.45       26.53      2.00 o
   6   8   5        6.86        6.73      0.63 o
  -1   9   5        8.18        6.71      0.87 o
   0   9   5        0.11        0.34      0.16 o
   1   9   5        0.00        0.20      0.17 o
   2   9   5        0.30        0.98      0.21 o
   3   9   5        0.01        0.47      0.20 o
   4   9   5        0.74        0.98      0.09 o
   5   9   5        2.59        2.14      0.20 o
   0  10   5        1.37        1.80      0.35 o
   1  10   5       35.82       41.53      2.52 o
   2  10   5        9.31       10.94      4.33 o
   3  10   5        3.10        3.08      0.40 o
   4  10   5        0.03        0.21      0.29 o
  -3 -10   6       67.67       75.68     19.49 o
  -2 -10   6       12.22       10.60      4.63 o
  -1 -10   6        8.78        7.73      1.44 o
   0 -10   6        0.10        0.45      0.32 o
  -4  -9   6        5.93        7.16      0.51 o
  -3  -9   6       46.36       55.74      9.26 o
  -2  -9   6        2.87        2.74      0.20 o
  -1  -9   6        5.28        5.32      0.39 o
   0  -9   6       26.82       25.76      3.85 o
   1  -9   6        1.49        1.41      0.38 o
   2  -9   6        2.58        2.01      0.44 o
  -4  -8   6        1.54        1.14      0.16 o
  -3  -8   6       15.47       13.32      0.59 o
  -2  -8   6        1.21        1.48      0.10 o
  -1  -8   6       10.44        8.79      0.45 o
   0  -8   6       26.53       25.83      0.71 o
   1  -8   6        2.32        1.15      0.13 o
   2  -8   6        5.51        6.17      0.88 o
   3  -8   6       37.48       49.10     14.11 o
  -5  -7   6        5.33        5.57      0.53 o
  -4  -7   6        6.99        5.84      0.28 o
  -3  -7   6       88.55       87.51      1.55 o
  -2  -7   6      101.67       98.98      1.12 o
  -1  -7   6       69.96       65.86      1.57 o
   0  -7   6        0.49        0.31      0.06 o
   1  -7   6      248.81      255.23      9.03 o
   2  -7   6      172.72      200.15      2.23 o
   3  -7   6       34.00       37.25      6.24 o
  -5  -6   6        0.56        0.79      0.13 o
  -4  -6   6       39.03       40.98      1.23 o
  -3  -6   6       21.90       21.78      1.04 o
  -2  -6   6       79.71       78.72      1.05 o
  -1  -6   6        5.35        4.22      0.19 o
   0  -6   6      149.62      156.15      2.72 o
   1  -6   6      210.00      216.72      3.61 o
   2  -6   6      153.17      161.16      2.08 o
   3  -6   6        9.80        9.25      0.47 o
   4  -6   6       21.58       20.54      1.40 o
  -5  -5   6        2.47        2.18      0.18 o
  -4  -5   6      184.95      211.83      2.33 o
  -3  -5   6       37.18       33.97      0.92 o
  -2  -5   6        4.50        5.93      0.32 o
  -1  -5   6      101.97      102.21      1.34 o
   0  -5   6       44.08       47.67      0.65 o
   1  -5   6       70.16       70.02      0.68 o
   2  -5   6      142.32      144.90      1.86 o
   3  -5   6       20.78       23.16      0.86 o
   4  -5   6       26.68       25.95      1.48 o
   5  -5   6        1.22        1.13      0.26 o
  -5  -4   6        3.97        3.21      0.31 o
  -4  -4   6        4.96        5.22      0.29 o
  -3  -4   6       17.56       18.74      1.00 o
  -2  -4   6       12.42       14.35      0.89 o
  -1  -4   6       89.88      105.66      1.54 o
   0  -4   6       88.98       92.28      0.83 o
   1  -4   6      581.16      591.83      5.14 o
   2  -4   6       13.02       16.09      0.70 o
   3  -4   6        1.59        1.26      0.25 o
   4  -4   6       47.18       51.24      1.13 o
   5  -4   6        1.52        1.81      0.18 o
  -5  -3   6       14.94       15.69      1.42 o
  -4  -3   6       36.93       37.31      1.29 o
  -3  -3   6      155.41      158.81      1.95 o
  -2  -3   6       56.35       61.42      0.77 o
  -1  -3   6       44.87       49.43      0.49 o
   0  -3   6      163.55      174.26      1.13 o
   1  -3   6      180.95      187.32      2.58 o
   2  -3   6      525.08      476.78     33.20 o
   3  -3   6        4.51        4.07      0.23 o
   4  -3   6      179.91      178.14      2.95 o
   5  -3   6       14.97       13.44      0.65 o
  -5  -2   6        2.30        2.90      0.21 o
  -4  -2   6       64.34       62.49      1.69 o
  -3  -2   6      751.99      756.60     20.07 o
  -2  -2   6      284.54      291.03      3.68 o
  -1  -2   6        7.56       12.93      0.50 o
   0  -2   6       63.86       75.33      0.65 o
   1  -2   6       10.63        9.13      0.55 o
   3  -2   6      188.52      213.70      1.71 o
   4  -2   6       85.49      102.06      1.29 o
   5  -2   6        1.02        1.28      0.12 o
   6  -2   6        6.75        6.47      0.55 o
  -5  -1   6        5.43        5.21      0.26 o
  -4  -1   6        6.86        5.45      0.35 o
  -3  -1   6      290.23      286.65      4.17 o
  -2  -1   6      141.11      137.22      1.62 o
  -1  -1   6      321.24      347.13      4.02 o
   0  -1   6      155.45      156.50      1.05 o
   1  -1   6        1.19        2.17      0.08 o
   2  -1   6      128.21      140.42      0.78 o
   3  -1   6       11.72       15.89      0.55 o
   4  -1   6        0.21        0.64      0.09 o
   5  -1   6        4.18        4.76      0.26 o
   6  -1   6       40.89       44.02      6.72 o
  -5   0   6        6.58        5.87      0.37 o
  -4   0   6       68.12       65.90      1.03 o
  -3   0   6       73.71       72.15      0.82 o
  -2   0   6        4.60        5.12      0.20 o
  -1   0   6      312.12      330.22      2.29 o
   0   0   6      205.67      218.81      1.11 o
   1   0   6        8.28       11.60      0.31 o
   2   0   6      927.59     1036.21      7.49 o
   3   0   6        2.96        3.08      0.14 o
   4   0   6        3.00        4.50      0.22 o
   5   0   6       71.17       69.55      1.20 o
   6   0   6        8.30        7.55      0.35 o
  -5   1   6        0.63        0.62      0.13 o
  -4   1   6        4.99        5.12      0.28 o
  -3   1   6      265.87      261.89      7.00 o
  -2   1   6       39.05       36.17      0.62 o
  -1   1   6        5.21        5.53      0.26 o
   0   1   6       18.75       19.37      0.52 o
   1   1   6      357.38      340.17      2.43 o
   2   1   6      126.27      121.59      0.61 o
   3   1   6       58.05       53.66      1.11 o
   4   1   6      106.41      111.55      1.14 o
   5   1   6       89.59       84.26      1.16 o
   6   1   6       17.22       17.29      0.99 o
  -5   2   6        1.39        1.18      0.17 o
  -4   2   6        0.13        0.83      0.15 o
  -3   2   6        0.50        1.88      0.19 o
  -2   2   6        9.16       10.08      0.48 o
  -1   2   6       21.15       21.45      0.83 o
   0   2   6      369.11      404.05      1.71 o
   1   2   6        4.76        6.08      0.24 o
   2   2   6      106.64      100.44      0.62 o
   3   2   6        1.17        1.95      0.09 o
   4   2   6        1.39        1.67      0.11 o
   5   2   6        1.25        0.93      0.12 o
   6   2   6        0.50        0.72      0.12 o
  -4   3   6        7.52        8.14      0.39 o
  -3   3   6       91.93       98.74      1.51 o
  -2   3   6      366.68      381.00      3.74 o
  -1   3   6        5.82        8.17      0.40 o
   0   3   6       44.34       40.13      0.38 o
   1   3   6        9.67        6.47      0.39 o
   2   3   6       57.31       71.38      0.54 o
   3   3   6      704.01      683.37     12.49 o
   4   3   6       64.99       66.82      0.93 o
   5   3   6       21.33       19.82      0.79 o
   6   3   6        1.17        0.66      0.12 o
   7   3   6        1.81        1.77      0.16 o
  -4   4   6        1.40        2.35      0.19 o
  -3   4   6        2.59        1.80      0.14 o
  -2   4   6      117.45      110.68      1.53 o
  -1   4   6       25.08       21.34      0.70 o
   0   4   6       16.34       12.74      0.47 o
   1   4   6      172.01      177.72      1.19 o
   2   4   6        3.22        5.05      0.21 o
   3   4   6       15.74       12.26      0.63 o
   4   4   6      127.23      127.72      1.40 o
   5   4   6        0.30        0.35      0.11 o
   6   4   6        0.49        0.79      0.13 o
  -4   5   6       27.39       30.43      5.06 o
  -3   5   6       29.76       29.26      1.39 o
  -2   5   6       94.38      105.46      1.28 o
  -1   5   6       20.29       21.69      0.44 o
   0   5   6       28.91       30.80      0.43 o
   1   5   6       90.73       88.87      1.12 o
   2   5   6       50.04       50.92      0.57 o
   3   5   6        9.23       10.26      0.62 o
   4   5   6       15.21       16.10      0.74 o
   5   5   6      319.34      365.89      4.52 o
   6   5   6       34.48       34.80      1.21 o
  -3   6   6        0.02        0.21      0.09 o
  -2   6   6       34.94       32.05      0.81 o
  -1   6   6       68.83       77.51      1.09 o
   0   6   6       77.98       80.03      1.60 o
   1   6   6        4.82        4.61      0.21 o
   2   6   6       26.50       27.56      0.77 o
   3   6   6        5.36        3.16      0.18 o
   4   6   6        5.36        6.03      0.38 o
   5   6   6        1.96        2.10      0.15 o
   6   6   6        2.65        2.48      0.21 o
  -2   7   6       13.07       12.22      3.48 o
  -1   7   6       59.06       58.08      1.10 o
   0   7   6       16.59       16.36      0.54 o
   1   7   6        0.47        0.57      0.08 o
   2   7   6       33.61       26.21      0.52 o
   3   7   6       11.01       11.51      0.74 o
   4   7   6        0.01        0.34      0.11 o
   5   7   6        7.03        6.30      0.40 o
   6   7   6       15.61       13.75      1.24 o
  -2   8   6        6.73        5.94      0.96 o
  -1   8   6        0.69        0.90      0.18 o
   0   8   6       20.45       21.75      0.63 o
   1   8   6        5.66        6.06      0.81 o
   2   8   6       13.61       14.32      0.49 o
   3   8   6       27.49       29.99      0.80 o
   4   8   6       14.76       17.22      0.56 o
   5   8   6       40.00       43.67      7.27 o
   6   8   6        0.47        0.74      0.16 o
  -1   9   6        0.68        0.38      0.28 o
   0   9   6       12.53       12.33      1.93 o
   1   9   6        0.15        0.11      0.25 o
   2   9   6        5.01        5.35      0.61 o
   3   9   6        0.44        0.94      0.46 o
   4   9   6        7.68        4.09      0.55 o
   5   9   6       15.03       15.15      3.17 o
   1  10   6       14.99       15.97      6.87 o
   2  10   6        1.83        2.80      0.55 o
   3  10   6        6.89        6.17      1.16 o
   4  10   6        0.00        0.63      0.37 o
  -2 -10   7        5.01        6.09      0.92 o
  -1 -10   7        2.93        1.90      0.33 o
   0 -10   7        1.85        2.04      0.42 o
  -3  -9   7        9.50        8.70      0.65 o
  -2  -9   7       57.03       58.32     10.85 o
  -1  -9   7       63.81       62.09     23.58 o
   0  -9   7        9.12        7.35      2.97 o
   1  -9   7        9.81        7.86      1.49 o
  -4  -8   7        5.95        5.52      0.30 o
  -3  -8   7       54.39       57.16      9.53 o
  -2  -8   7       29.49       26.88      0.64 o
  -1  -8   7       25.30       25.36      0.66 o
   0  -8   7        6.17        6.25      0.39 o
   1  -8   7        2.19        2.79      0.20 o
   2  -8   7       65.55       82.35      3.16 o
  -4  -7   7        1.20        0.70      0.12 o
  -3  -7   7       45.43       49.45      1.35 o
  -2  -7   7       24.70       25.80      1.30 o
  -1  -7   7        8.86        9.28      0.48 o
   0  -7   7        0.01        0.28      0.17 o
   1  -7   7       40.18       43.55      1.26 o
   2  -7   7       68.92       71.95      1.88 o
   3  -7   7        3.00        1.96      0.21 o
  -5  -6   7        1.38        1.13      0.13 o
  -4  -6   7        0.16        0.31      0.12 o
  -3  -6   7       22.05       20.07      1.00 o
  -2  -6   7      109.01      109.80      1.44 o
  -1  -6   7        1.58        1.87      0.15 o
   0  -6   7       42.84       40.76      0.87 o
   1  -6   7      208.44      218.30      7.43 o
   2  -6   7        1.50        1.50      0.20 o
   3  -6   7       15.97       13.92      0.86 o
   4  -6   7       47.97       61.03      1.18 o
  -5  -5   7        4.87        3.39      0.28 o
  -4  -5   7        1.09        1.33      0.17 o
  -3  -5   7       41.63       45.09      0.67 o
  -2  -5   7       15.31       16.34      0.73 o
  -1  -5   7      159.77      171.01      1.82 o
   0  -5   7       25.34       27.48      1.08 o
   1  -5   7      179.59      192.06      2.61 o
   2  -5   7      421.00      472.19      5.62 o
   3  -5   7        8.68        9.19      0.51 o
   4  -5   7        0.95        1.19      0.25 o
  -5  -4   7       13.71       14.30      0.92 o
  -4  -4   7       10.00       10.39      0.50 o
  -3  -4   7       11.85       11.55      0.40 o
  -2  -4   7        0.03        0.33      0.11 o
  -1  -4   7       92.55      111.11      2.69 o
   0  -4   7       83.59       82.51      1.08 o
   1  -4   7        3.24        3.56      0.24 o
   2  -4   7        4.08        4.14      0.26 o
   3  -4   7       60.19       57.99      1.17 o
   4  -4   7        1.62        1.20      0.14 o
   5  -4   7        0.02        0.15      0.10 o
  -5  -3   7        3.14        4.60      0.46 o
  -4  -3   7       35.16       31.84      0.93 o
  -3  -3   7       66.08       62.84      0.88 o
  -2  -3   7       18.34       19.56      0.75 o
  -1  -3   7        1.33        1.81      0.17 o
   0  -3   7      285.53      306.81      3.80 o
   1  -3   7      126.12      130.70      1.15 o
   2  -3   7        5.11        7.24      0.35 o
   3  -3   7      386.89      440.60      5.27 o
   4  -3   7        5.27        3.65      0.33 o
   5  -3   7        0.18        0.31      0.09 o
  -5  -2   7       16.47       14.88      1.07 o
  -4  -2   7        0.36        0.28      0.10 o
  -3  -2   7       39.19       39.88      0.87 o
  -2  -2   7      585.69      622.94     11.94 o
  -1  -2   7      160.63      172.62      1.49 o
   0  -2   7       44.17       54.09      0.50 o
   1  -2   7        0.55        0.52      0.06 o
   2  -2   7       47.68       46.76      1.33 o
   3  -2   7       25.55       25.00      0.97 o
   4  -2   7        0.55        0.39      0.09 o
   5  -2   7        5.07        6.83      0.34 o
   6  -2   7        7.71        7.42      0.67 o
  -5  -1   7        3.51        3.05      0.26 o
  -4  -1   7       17.48       18.01      1.17 o
  -3  -1   7       26.91       25.92      0.88 o
  -2  -1   7      564.69      600.43      5.81 o
  -1  -1   7      126.00      127.90      1.04 o
   0  -1   7      147.99      145.08      1.12 o
   1  -1   7      382.19      417.28      7.62 o
   2  -1   7        1.10        2.01      0.10 o
   3  -1   7        6.69        8.20      0.33 o
   4  -1   7      110.44      108.79      1.54 o
   5  -1   7        3.02        2.81      0.20 o
   6  -1   7        0.61        0.93      0.14 o
  -5   0   7       10.28        9.40      0.99 o
  -4   0   7       36.70       36.72      1.42 o
  -3   0   7       61.67       59.36      0.89 o
  -2   0   7       12.89       11.71      0.55 o
  -1   0   7        7.37        5.69      0.34 o
   0   0   7       57.18       53.06      0.46 o
   1   0   7       83.18       84.83      0.83 o
   2   0   7      100.34      110.43      0.77 o
   3   0   7       56.29       64.13      0.71 o
   4   0   7        1.49        0.17      0.09 o
   5   0   7       28.12       25.17      0.61 o
   6   0   7       10.30       11.19      1.70 o
  -5   1   7       37.53       40.68      7.60 o
  -4   1   7       36.48       35.43      1.18 o
  -3   1   7       38.15       42.23      1.15 o
  -2   1   7        0.51        0.71      0.15 o
  -1   1   7      187.21      201.96      1.83 o
   0   1   7       24.13       20.86      0.73 o
   1   1   7       35.13       36.58      0.56 o
   2   1   7       25.63       22.83      0.56 o
   3   1   7       47.06       40.16      0.66 o
   4   1   7       31.12       27.41      0.84 o
   5   1   7        4.06        4.39      0.25 o
   6   1   7       17.30       12.36      1.88 o
  -4   2   7        0.24        0.39      0.10 o
  -3   2   7       76.00       77.15      2.52 o
  -2   2   7       29.50       27.47      1.21 o
  -1   2   7       15.06       16.09      0.50 o
   0   2   7       77.52       78.69      0.75 o
   1   2   7       87.93       91.41      0.83 o
   2   2   7      236.21      232.71      1.45 o
   3   2   7       19.11       20.66      0.49 o
   4   2   7        6.89        6.29      0.37 o
   5   2   7        2.70        2.44      0.19 o
   6   2   7       24.00       20.66      1.01 o
  -4   3   7        1.98        1.92      0.16 o
  -3   3   7       11.67       14.54      1.32 o
  -2   3   7       28.35       21.17      0.64 o
  -1   3   7       30.66       31.56      1.96 o
   0   3   7       23.56       24.79      0.45 o
   2   3   7        0.15        0.29      0.07 o
   3   3   7        9.62        7.59      0.31 o
   4   3   7       34.20       30.50      1.00 o
   5   3   7      175.86      189.36      2.04 o
   6   3   7        0.02        0.38      0.06 o
  -4   4   7        0.00        0.14      0.08 o
  -3   4   7       24.85       23.27      1.22 o
  -2   4   7       16.42       15.20      0.74 o
  -1   4   7        1.03        1.14      0.12 o
   0   4   7        0.56        0.60      0.06 o
   1   4   7        0.16        0.64      0.13 o
   2   4   7       32.88       32.88      1.03 o
   3   4   7       38.06       38.46      0.67 o
   4   4   7      370.05      388.84      4.20 o
   5   4   7       88.47       94.42      1.30 o
   6   4   7       16.62       13.42      2.16 o
  -3   5   7        0.01        0.27      0.09 o
  -2   5   7       10.40       13.08      0.76 o
  -1   5   7      123.29      125.72      2.30 o
   0   5   7       97.01       99.22      1.52 o
   1   5   7      142.95      152.30      1.46 o
   2   5   7        3.88        3.49      0.18 o
   3   5   7        8.25        9.92      0.61 o
   4   5   7      118.88      124.13      2.37 o
   5   5   7       10.53        9.90      0.55 o
   6   5   7        0.48        0.47      0.14 o
  -3   6   7        6.19        6.87      0.39 o
  -2   6   7       68.34       80.48      2.12 o
  -1   6   7       48.52       50.31      1.23 o
   0   6   7        0.06        0.19      0.04 o
   1   6   7       40.46       43.58      0.78 o
   2   6   7        7.64        5.75      0.43 o
   3   6   7       23.16       26.72      0.68 o
   4   6   7        9.28        8.69      0.65 o
   5   6   7       13.04       13.33      0.78 o
   6   6   7        1.95        1.58      0.18 o
  -2   7   7        3.71        2.72      0.41 o
  -1   7   7        1.49        1.21      0.12 o
   0   7   7        0.08        0.17      0.07 o
   1   7   7       42.47       49.73      0.74 o
   2   7   7       98.57       98.50      1.59 o
   3   7   7       93.14      101.71      1.63 o
   4   7   7       15.44       15.17      0.62 o
   5   7   7       14.46       11.26      0.72 o
   6   7   7        0.81        0.46      0.18 o
  -1   8   7        4.10        4.94      0.57 o
   0   8   7       75.20       86.10      4.08 o
   1   8   7       17.84       23.77      2.82 o
   2   8   7        0.62        0.62      0.07 o
   3   8   7       30.24       27.87      1.16 o
   4   8   7        1.89        2.17      0.18 o
   5   8   7       59.13       71.39      1.79 o
   0   9   7       23.06       27.49     11.32 o
   1   9   7       19.77       24.27      9.71 o
   2   9   7       47.34       55.64     20.54 o
   3   9   7       20.46       25.37      6.81 o
   4   9   7        0.89        0.73      0.16 o
   5   9   7        0.04        0.43      0.40 o
   2  10   7       26.38       27.69     12.01 o
   3  10   7        0.06        0.66      0.26 o
  -2  -9   8        0.47        0.51      0.11 o
  -1  -9   8        0.27        0.71      0.34 o
   0  -9   8       52.00       56.63      2.70 o
  -3  -8   8        6.47        6.01      0.52 o
  -2  -8   8        0.24        0.46      0.11 o
  -1  -8   8       14.34       13.65      0.69 o
   0  -8   8        0.15        0.27      0.08 o
   1  -8   8       10.14        9.95      1.92 o
   2  -8   8       17.76       19.85      8.51 o
  -4  -7   8        6.41        6.91      0.51 o
  -3  -7   8        8.68        6.42      0.44 o
  -2  -7   8       12.11       11.38      0.69 o
  -1  -7   8       31.46       33.88      1.16 o
   0  -7   8       28.91       28.93      1.04 o
   1  -7   8       24.22       25.44      1.00 o
   2  -7   8        0.03        0.37      0.12 o
   3  -7   8       21.07       24.57      4.57 o
  -4  -6   8       11.78        9.78      1.65 o
  -3  -6   8        0.06        0.46      0.10 o
  -2  -6   8       87.67       98.03      1.54 o
  -1  -6   8       92.46       98.41      1.76 o
   0  -6   8       17.38        0.26      6.53 o
   1  -6   8      123.75      141.58      2.11 o
   2  -6   8        5.10        4.55      0.32 o
   3  -6   8        9.06        9.59      0.49 o
   4  -6   8        0.00        0.16      0.11 o
  -4  -5   8        3.17        2.81      0.20 o
  -3  -5   8        1.33        0.98      0.10 o
  -2  -5   8       19.56       22.87      1.07 o
  -1  -5   8        0.00        0.05      0.09 o
   0  -5   8      244.94      255.41      3.35 o
   1  -5   8      212.77      241.30      2.97 o
   2  -5   8        8.43        8.52      0.60 o
   3  -5   8       15.13       13.15      0.70 o
   4  -5   8        0.40        0.42      0.10 o
  -5  -4   8       12.04       10.01      1.30 o
  -4  -4   8        1.96        1.90      0.20 o
  -3  -4   8       11.80       11.07      0.45 o
  -2  -4   8        1.82        2.71      0.18 o
  -1  -4   8        0.04        0.39      0.11 o
   0  -4   8        9.39       12.04      0.51 o
   1  -4   8        5.97        9.42      0.56 o
   2  -4   8      280.77      313.14      3.50 o
   3  -4   8       41.42       49.29      0.89 o
   4  -4   8        1.94        2.76      0.25 o
   5  -4   8        9.79        7.47      0.79 o
  -5  -3   8        1.40        1.17      0.19 o
  -4  -3   8        0.16        0.31      0.08 o
  -3  -3   8       94.92       88.91      2.19 o
  -2  -3   8       63.05       65.10      1.18 o
  -1  -3   8       66.65       71.89      1.29 o
   0  -3   8       69.20       67.96      0.80 o
   1  -3   8       66.69       62.94      1.98 o
   2  -3   8       25.24       26.70      0.82 o
   3  -3   8       50.61       56.64      0.88 o
   4  -3   8        8.83        9.66      0.57 o
   5  -3   8       16.55       19.21      3.34 o
  -5  -2   8        0.67        0.88      0.14 o
  -4  -2   8        2.67        2.47      0.24 o
  -3  -2   8      166.08      169.56      2.24 o
  -2  -2   8       48.60       45.04      1.16 o
  -1  -2   8       27.54       23.97      0.83 o
   0  -2   8        8.01        5.50      0.23 o
   1  -2   8       51.47       53.88      0.66 o
   2  -2   8       13.65       15.87      0.95 o
   3  -2   8       21.57       18.68      0.54 o
   4  -2   8       24.70       21.98      0.52 o
   5  -2   8       14.10       11.79      0.77 o
  -5  -1   8        2.64        3.01      0.25 o
  -4  -1   8        0.59        0.60      0.12 o
  -3  -1   8        7.88        8.46      0.42 o
  -2  -1   8       74.71       76.33      1.36 o
  -1  -1   8       13.47       13.66      0.48 o
   0  -1   8      325.16      327.21      2.57 o
   1  -1   8        0.60        0.28      3.87 o
   2  -1   8       69.71       76.69      0.87 o
   3  -1   8        2.38        4.00      0.20 o
   4  -1   8       56.56       54.83      1.05 o
   5  -1   8        5.48        4.44      0.27 o
   6  -1   8        0.32        0.50      0.14 o
  -4   0   8        0.66        1.19      0.16 o
  -3   0   8       16.13       14.53      0.70 o
  -2   0   8        3.02        2.76      0.16 o
  -1   0   8       15.01       20.17      0.83 o
   0   0   8        0.39        0.69      0.11 o
   1   0   8        0.81        0.74      0.14 o
   2   0   8        9.01       12.41      0.45 o
   3   0   8        0.25        0.38      0.08 o
   4   0   8       17.19       12.16      0.70 o
   5   0   8        0.00        0.46      0.10 o
   6   0   8        0.09        0.26      0.08 o
  -4   1   8        0.12        0.24      0.11 o
  -3   1   8        2.62        3.04      0.18 o
  -2   1   8      196.42      206.69      2.19 o
  -1   1   8        0.40        0.96      0.17 o
   0   1   8      111.40      117.23      1.70 o
   1   1   8      188.09      174.13      2.46 o
   2   1   8      230.98      235.34      2.35 o
   3   1   8        0.38        0.46      0.10 o
   4   1   8      160.19      159.17      3.50 o
   5   1   8        0.33        0.77      0.12 o
   6   1   8        1.20        0.76      0.13 o
  -4   2   8        0.00        0.44      0.11 o
  -3   2   8       21.23       21.87      1.14 o
  -2   2   8       11.06       10.67      0.46 o
  -1   2   8        6.67        8.23      0.38 o
   0   2   8        5.60        6.72      0.33 o
   1   2   8       39.97       43.63      1.11 o
   2   2   8       98.11       95.88      1.09 o
   3   2   8       40.97       44.80      0.59 o
   4   2   8      247.60      247.97      7.82 o
   5   2   8      166.73      180.58      1.81 o
   6   2   8        1.90        1.66      0.15 o
  -4   3   8        0.05        0.49      0.11 o
  -3   3   8        6.81        5.67      0.34 o
  -2   3   8        0.04        0.30      0.12 o
  -1   3   8        0.27        0.41      0.11 o
   0   3   8      177.70      194.80      1.74 o
   1   3   8       20.59       20.18      0.76 o
   2   3   8       14.32       14.59      0.73 o
   3   3   8      147.44      150.85      1.69 o
   4   3   8       50.24       52.09      0.66 o
   5   3   8        6.08        4.51      0.28 o
   6   3   8        0.84        1.22      0.16 o
  -3   4   8        0.39        0.28      0.10 o
  -2   4   8        9.93       10.26      0.56 o
  -1   4   8        9.90       13.26      0.56 o
   0   4   8       58.68       56.90      0.92 o
   1   4   8       26.08       27.71      1.23 o
   2   4   8        4.21        3.68      0.24 o
   3   4   8      301.41      318.03      4.31 o
   4   4   8      166.87      166.92      2.21 o
   5   4   8        2.07        2.26      0.30 o
   6   4   8       28.85       27.20      2.32 o
  -3   5   8        3.82        2.98      0.24 o
  -2   5   8       19.11       19.42      1.11 o
  -1   5   8        0.82        0.88      0.16 o
   0   5   8        1.70        1.83      0.10 o
   1   5   8       18.23       21.14      1.02 o
   2   5   8       17.44       16.16      0.93 o
   3   5   8        0.16        0.34      0.08 o
   4   5   8       10.47       10.18      0.50 o
   5   5   8       15.82       13.16      0.84 o
   6   5   8        0.75        0.99      0.15 o
  -2   6   8       49.37       56.19      1.09 o
  -1   6   8       22.27       21.33      0.59 o
   0   6   8      195.23      222.69      4.24 o
   1   6   8      182.90      191.02      3.83 o
   2   6   8      199.92      208.71      3.64 o
   3   6   8      112.23      121.81      4.70 o
   4   6   8        0.52        0.52      0.10 o
   5   6   8       23.07       21.87      1.24 o
   6   6   8       12.07        8.54      0.80 o
  -2   7   8       12.22       10.42      3.08 o
  -1   7   8       77.13       86.30     14.21 o
   0   7   8       48.15       61.72      2.40 o
   1   7   8       12.58       15.02      0.83 o
   2   7   8       26.85       26.22      0.71 o
   3   7   8       30.76       26.60      0.91 o
   4   7   8        3.29        3.15      0.26 o
   5   7   8       53.91       61.72     10.25 o
  -1   8   8        5.03        5.03      1.04 o
   0   8   8        5.39        6.13      0.89 o
   1   8   8        0.98        0.29      0.19 o
   2   8   8       20.51       24.11      0.71 o
   3   8   8       65.98       66.63      3.58 o
   4   8   8        0.83        0.93      0.14 o
   5   8   8        0.27        0.56      0.12 o
   1   9   8       20.31       22.23      9.38 o
   2   9   8        5.49        6.18      1.36 o
   3   9   8        9.18       10.36      1.74 o
   4   9   8       13.47        8.86      1.67 o
  -1  -9   9        1.55        1.76      0.35 o
   0  -9   9        3.46        3.22      0.96 o
  -3  -8   9        4.88        4.63      0.34 o
  -2  -8   9        4.25        3.66      0.32 o
  -1  -8   9        2.92        2.16      0.18 o
   0  -8   9        1.46        1.14      0.15 o
   1  -8   9        1.39        1.43      0.22 o
   2  -8   9        2.46        2.87      0.74 o
  -3  -7   9        0.05        0.33      0.11 o
  -2  -7   9        1.39        1.92      0.16 o
  -1  -7   9       38.82       40.86      1.20 o
   0  -7   9       33.92       35.70      1.01 o
   1  -7   9        0.02        0.30      0.10 o
   2  -7   9       10.42        9.48      1.73 o
   3  -7   9        1.16        0.91      0.14 o
  -4  -6   9       17.04       14.13      2.60 o
  -3  -6   9        0.32        0.14      0.13 o
  -2  -6   9       10.89       12.08      0.62 o
  -1  -6   9       67.93       67.96      1.00 o
   0  -6   9      108.36      119.70      2.19 o
   1  -6   9        0.03        0.44      0.13 o
   2  -6   9       20.48       21.05      1.22 o
   3  -6   9        0.72        0.70      0.13 o
  -4  -5   9        0.63        0.71      0.14 o
  -3  -5   9        5.33        4.32      0.33 o
  -2  -5   9       15.81       13.32      0.80 o
  -1  -5   9       44.99       45.87      1.09 o
   0  -5   9       39.88       42.66      1.49 o
   1  -5   9      251.90      270.63      8.11 o
   2  -5   9       11.01       12.61      0.53 o
   3  -5   9        5.63        4.69      0.41 o
   4  -5   9        1.65        1.12      0.15 o
  -4  -4   9        7.48        6.74      0.72 o
  -3  -4   9        0.58        0.41      0.10 o
  -2  -4   9        1.94        2.34      0.16 o
  -1  -4   9       40.36       35.34      0.99 o
   0  -4   9       91.66       87.40      1.76 o
   1  -4   9        6.89        5.75      0.33 o
   2  -4   9      271.84      309.89      3.48 o
   3  -4   9        6.25        6.76      0.39 o
   4  -4   9        0.73        1.59      0.15 o
  -4  -3   9       39.24       36.70      5.26 o
  -3  -3   9      184.44      196.84      3.11 o
  -2  -3   9       47.66       47.84      1.03 o
  -1  -3   9        0.14        0.34      0.08 o
   0  -3   9       35.06       38.69      0.77 o
   1  -3   9       35.40       34.83      0.65 o
   2  -3   9       39.02       40.27      1.00 o
   3  -3   9       21.13       19.22      0.89 o
   4  -3   9        3.83        3.06      0.21 o
   5  -3   9       17.59       21.53      1.04 o
  -4  -2   9        0.96        0.63      0.10 o
  -3  -2   9        2.56        2.56      0.22 o
  -2  -2   9        0.85        1.41      0.11 o
  -1  -2   9       22.37       21.61      0.90 o
   0  -2   9       44.33       44.65      1.41 o
   1  -2   9       23.90       22.22      0.89 o
   2  -2   9        0.27        0.70      0.11 o
   3  -2   9        6.17        4.74      0.21 o
   4  -2   9        0.17        0.24      0.19 o
   5  -2   9        3.97        4.20      0.30 o
  -4  -1   9        9.85       10.15      1.66 o
  -3  -1   9       69.05       68.24      1.28 o
  -2  -1   9        3.33        2.67      0.17 o
  -1  -1   9       21.50       19.96      1.04 o
   0  -1   9        3.28        3.42      0.21 o
   1  -1   9       14.32       15.78      0.69 o
   2  -1   9       17.19       19.15      0.76 o
   3  -1   9      122.39      113.95      1.29 o
   4  -1   9       20.25       13.34      0.62 o
   5  -1   9       45.06       49.40      1.59 o
   6  -1   9        0.71        0.56      0.12 o
  -4   0   9        2.55        1.27      0.12 o
  -3   0   9       83.94       92.53      1.50 o
  -2   0   9      185.92      206.04      2.53 o
  -1   0   9       44.48       48.88      0.85 o
   0   0   9        0.02        0.35      0.10 o
   1   0   9      367.15      375.79      6.75 o
   2   0   9      257.36      239.96      5.53 o
   3   0   9       16.50       15.37      0.58 o
   4   0   9        2.34        3.13      0.18 o
   5   0   9       54.91       55.11      0.92 o
   6   0   9       31.75       35.99      6.06 o
  -4   1   9       59.63       71.51     11.82 o
  -3   1   9        7.09        9.47      0.38 o
  -2   1   9        6.84        8.17      0.61 o
  -1   1   9        4.02        3.11      0.19 o
   0   1   9      136.62      147.60      1.57 o
   1   1   9       29.57       31.54      0.86 o
   2   1   9      184.84      184.82      5.08 o
   3   1   9       83.44       80.47      0.93 o
   4   1   9       18.45       17.49      0.77 o
   5   1   9       35.41       35.24      0.75 o
   6   1   9       17.56       17.91      1.09 o
  -4   2   9       25.65       29.19      4.44 o
  -3   2   9        9.75       10.87      0.50 o
  -2   2   9        1.00        0.90      0.09 o
  -1   2   9      100.51      110.86      1.49 o
   0   2   9        4.73        4.90      0.27 o
   1   2   9      137.72      133.72      2.53 o
   2   2   9      247.03      258.41      2.63 o
   3   2   9      186.68      199.10      2.10 o
   4   2   9       23.27       20.55      0.88 o
   5   2   9        1.70        1.96      0.14 o
   6   2   9        2.16        2.00      0.21 o
  -3   3   9       17.35       19.59      3.43 o
  -2   3   9        0.61        0.54      0.09 o
  -1   3   9       37.98       38.78      1.02 o
   0   3   9       21.62       22.39      0.71 o
   1   3   9       13.67       11.85      0.51 o
   2   3   9       23.92       21.71      1.07 o
   3   3   9       13.92       13.75      0.98 o
   4   3   9       27.38       27.17      0.83 o
   5   3   9        0.32        0.41      0.09 o
   6   3   9        7.66        8.50      0.59 o
  -3   4   9       10.27       10.11      1.62 o
  -2   4   9       23.06       20.54      1.20 o
  -1   4   9        0.01        0.28      0.09 o
   0   4   9        5.73        4.21      0.25 o
   1   4   9        7.46        6.49      0.20 o
   2   4   9       72.72       68.38      1.04 o
   3   4   9       40.99       43.30      1.01 o
   4   4   9      115.11      114.89      1.51 o
   5   4   9        0.52        0.60      0.18 o
   6   4   9        1.63        1.64      0.18 o
  -2   5   9       66.41       70.49     11.64 o
  -1   5   9       39.84       47.63      1.06 o
   0   5   9       11.70       13.58      0.46 o
   1   5   9        7.34        8.42      0.51 o
   2   5   9      158.46      171.32      2.06 o
   3   5   9      238.67      239.82      5.54 o
   4   5   9       99.71      104.12      2.07 o
   5   5   9       13.40       12.32      0.81 o
   6   5   9       17.96       14.50      2.90 o
  -2   6   9        1.69        2.89      0.29 o
  -1   6   9       32.43       34.51      5.79 o
   0   6   9       39.65       43.28      0.94 o
   1   6   9        0.00        0.23      0.10 o
   2   6   9       13.81       13.87      0.77 o
   3   6   9       19.81       19.50      1.27 o
   4   6   9        4.40        3.87      0.25 o
   5   6   9       15.03       14.08      2.50 o
  -1   7   9        2.19        4.40      0.61 o
   0   7   9        1.17        1.32      0.15 o
   1   7   9        0.34        0.83      0.16 o
   2   7   9      117.81      119.28      1.77 o
   3   7   9       35.81       36.64      0.95 o
   4   7   9        2.88        2.40      0.22 o
   5   7   9       30.37       36.91      0.97 o
   0   8   9       11.39       11.61      5.23 o
   1   8   9        3.70        3.57      0.50 o
   2   8   9        1.70        1.75      0.36 o
   3   8   9        6.56        5.43      0.69 o
   4   8   9        3.51        3.15      0.33 o
   2   9   9        0.91        0.85      0.36 o
   3   9   9        1.67        3.13      0.56 o
  -2  -8  10        0.43        0.51      0.14 o
  -1  -8  10       12.05        9.91      1.25 o
   0  -8  10        2.67        2.69      0.21 o
   1  -8  10        7.49        5.91      0.59 o
  -3  -7  10        5.54        4.12      0.41 o
  -2  -7  10       27.88       26.90      1.54 o
  -1  -7  10        5.06        4.33      0.37 o
   0  -7  10        0.06        0.36      0.12 o
   1  -7  10        5.01        5.26      0.43 o
   2  -7  10        0.91        0.87      0.18 o
  -3  -6  10       44.61       44.81      1.09 o
  -2  -6  10        0.85        0.53      0.09 o
  -1  -6  10        0.60        0.50      0.09 o
   0  -6  10        9.00        8.61      0.44 o
   1  -6  10        3.34        3.39      0.28 o
   2  -6  10      110.95      118.41     19.47 o
   3  -6  10       23.33       24.50      4.68 o
  -3  -5  10       26.63       27.18      4.67 o
  -2  -5  10        4.13        4.53      0.38 o
  -1  -5  10       20.77       20.04      0.81 o
   0  -5  10        0.65        0.49      0.08 o
   1  -5  10      142.28      159.03      2.89 o
   2  -5  10        5.64        5.23      0.37 o
   3  -5  10        5.93        5.75      0.47 o
   4  -5  10        7.64        6.55      0.72 o
  -4  -4  10        8.59        5.10      0.54 o
  -3  -4  10        0.06        0.33      0.09 o
  -2  -4  10        8.55        8.12      0.36 o
  -1  -4  10        1.15        2.14      0.15 o
   0  -4  10       44.88       45.58      1.45 o
   1  -4  10      163.77      179.24      2.38 o
   2  -4  10       85.05       93.27      1.31 o
   3  -4  10        0.24        0.37      0.11 o
   4  -4  10        0.04        0.35      0.11 o
  -4  -3  10       58.42       62.37     10.41 o
  -3  -3  10       79.08       82.57      1.57 o
  -2  -3  10       14.07       12.55      0.49 o
  -1  -3  10       92.06       92.09      1.49 o
   0  -3  10       79.44       72.04      1.72 o
   1  -3  10       59.54       59.58      1.23 o
   2  -3  10       16.03       16.64      0.61 o
   3  -3  10        0.67        0.58      0.16 o
   4  -3  10        7.42       10.67      0.43 o
   5  -3  10        1.95        2.29      0.24 o
  -4  -2  10        5.83        5.86      0.46 o
  -3  -2  10        0.23        0.40      0.10 o
  -2  -2  10      231.41      248.39      2.45 o
  -1  -2  10      123.43      130.80      2.42 o
   0  -2  10      114.74      114.41      1.53 o
   1  -2  10       12.97       14.90      0.66 o
   2  -2  10       10.64        8.97      0.44 o
   3  -2  10       19.48       18.86      1.29 o
   4  -2  10        7.61       10.19      0.56 o
   5  -2  10        2.23        1.82      0.16 o
  -4  -1  10        0.21        0.56      0.11 o
  -3  -1  10       64.55       69.31      1.37 o
  -2  -1  10       39.09       41.53      0.76 o
  -1  -1  10       80.07       84.52      1.65 o
   0  -1  10       13.03       12.18      0.59 o
   1  -1  10        1.20        1.17      0.13 o
   2  -1  10      305.48      317.74      4.18 o
   3  -1  10      206.19      208.07      3.59 o
   4  -1  10        9.65        7.91      0.45 o
   5  -1  10        0.60        0.95      0.17 o
  -4   0  10        1.33        1.76      0.21 o
  -3   0  10       10.86       13.06      0.55 o
  -2   0  10        0.72        0.59      0.11 o
  -1   0  10       94.76       93.49      1.53 o
   0   0  10        1.11        0.72      0.14 o
   1   0  10       18.71       17.52      1.41 o
   2   0  10      242.22      243.31      5.03 o
   3   0  10      120.21      113.01      2.43 o
   4   0  10       19.47       13.20      0.61 o
   5   0  10        9.76        9.80      1.47 o
  -3   1  10       12.79       13.52      2.17 o
  -2   1  10       43.10       47.71      1.21 o
  -1   1  10        2.67        2.24      0.17 o
   0   1  10        3.74        3.28      0.18 o
   1   1  10      174.83      175.83      4.16 o
   2   1  10        9.06        8.37      0.42 o
   3   1  10        4.26        3.86      0.25 o
   4   1  10        9.10        7.51      0.40 o
   5   1  10        3.05        1.64      0.16 o
   6   1  10       22.10       20.10      2.90 o
  -3   2  10       45.03       51.72      1.02 o
  -2   2  10        0.34        0.43      0.12 o
  -1   2  10        6.21        5.84      0.31 o
   0   2  10        1.09        0.66      0.14 o
   1   2  10       50.38       47.82      0.80 o
   2   2  10      376.13      410.73      6.56 o
   3   2  10       27.80       28.22      0.60 o
   4   2  10        1.45        1.39      0.20 o
   5   2  10       12.40       12.21      0.54 o
   6   2  10       17.03       16.24      2.81 o
  -3   3  10        1.35        0.60      0.15 o
  -2   3  10        0.07        0.21      0.10 o
  -1   3  10       11.30        7.18      0.45 o
   0   3  10       12.64        8.10      0.49 o
   1   3  10        8.81        8.50      0.38 o
   2   3  10       75.96       73.08      1.32 o
   3   3  10        5.18        5.76      0.32 o
   4   3  10        6.01        7.08      0.33 o
   5   3  10        0.06        0.50      0.16 o
   6   3  10        2.27        2.46      0.28 o
  -2   4  10        0.23        0.38      0.08 o
  -1   4  10       10.74        9.67      0.44 o
   0   4  10       49.73       43.72      0.66 o
   1   4  10       34.44       28.91      1.54 o
   2   4  10       22.67       22.03      1.22 o
   3   4  10      481.95      507.89      5.93 o
   4   4  10        5.76        5.87      0.34 o
   5   4  10        3.97        3.85      0.24 o
   6   4  10       40.20       46.99      7.01 o
  -2   5  10      207.10      254.93     46.06 o
  -1   5  10        0.25        0.32      0.09 o
   0   5  10       23.36       22.30      0.66 o
   1   5  10       23.55       26.04      0.74 o
   2   5  10        0.01        0.24      0.11 o
   3   5  10        1.04        1.51      0.21 o
   4   5  10        0.03        0.18      0.10 o
   5   5  10        6.82        6.16      0.48 o
  -1   6  10        0.75        1.00      0.15 o
   0   6  10        0.87        0.53      0.11 o
   1   6  10        8.62        7.43      0.64 o
   2   6  10       14.06       11.97      0.91 o
   3   6  10       30.49       30.60      1.26 o
   4   6  10       46.25       52.87      1.31 o
   5   6  10        0.52        0.69      0.12 o
   0   7  10        0.91        0.67      0.09 o
   1   7  10        3.12        2.21      0.22 o
   2   7  10        4.69        4.30      0.28 o
   3   7  10       19.88       15.17      3.59 o
   4   7  10       15.52       14.83      1.22 o
   5   7  10        0.00        0.37      0.14 o
   1   8  10        3.18        1.90      0.50 o
   2   8  10       14.79        9.07      2.45 o
   3   8  10        1.50        1.90      0.25 o
   4   8  10        4.26        4.10      0.37 o
  -2  -7  11       24.43       23.83      4.53 o
  -1  -7  11       38.66       39.90      8.29 o
   0  -7  11       89.42      103.34      1.76 o
   1  -7  11        2.50        2.45      0.27 o
  -2  -6  11        0.19        0.64      0.14 o
  -1  -6  11        4.38        3.64      0.29 o
   0  -6  11       37.09       37.11      6.25 o
   1  -6  11       10.33       10.96      1.95 o
   2  -6  11        2.11        1.98      0.24 o
  -3  -5  11       16.00       11.38      1.85 o
  -2  -5  11       12.41       10.58      1.74 o
  -1  -5  11        3.05        1.86      0.15 o
   0  -5  11       29.81       31.49      1.02 o
   1  -5  11       11.52       10.76      0.59 o
   2  -5  11        6.69        5.45      0.52 o
   3  -5  11       44.32       52.78      1.83 o
  -3  -4  11       11.82       14.07      0.77 o
  -2  -4  11        4.02        4.02      0.28 o
  -1  -4  11        1.04        0.79      0.12 o
   0  -4  11       19.63       19.15      0.64 o
   1  -4  11        0.46        0.49      0.11 o
   2  -4  11       61.27       62.76      1.05 o
   3  -4  11        2.78        2.86      0.27 o
   4  -4  11       11.53        9.68      0.97 o
  -3  -3  11       43.98       40.20      0.83 o
  -2  -3  11       20.89       19.34      0.71 o
  -1  -3  11      152.93      161.30      3.72 o
   0  -3  11       73.42       72.45      1.46 o
   1  -3  11        4.92        4.56      0.27 o
   2  -3  11        0.12        0.67      0.12 o
   3  -3  11        0.77        0.31      0.16 o
   4  -3  11        4.68        3.90      0.30 o
  -3  -2  11       30.10       30.62      0.91 o
  -2  -2  11        0.36        0.61      0.12 o
  -1  -2  11       32.37       32.57      1.21 o
   0  -2  11      355.38      414.37      4.72 o
   1  -2  11        0.10        0.22      0.08 o
   2  -2  11      125.97      133.53      1.73 o
   3  -2  11       14.08       12.45      0.71 o
   4  -2  11       20.29       34.08    158.48 o
   5  -2  11        4.59        4.62     38.37 o
  -3  -1  11        1.04        1.32      0.13 o
  -2  -1  11        0.10        0.24      0.12 o
  -1  -1  11       12.29       10.30      0.51 o
   0  -1  11       49.95       48.65      1.03 o
   1  -1  11       53.84       52.73      1.36 o
   2  -1  11       45.11       44.48      1.18 o
   3  -1  11       71.48       70.69      1.05 o
   4  -1  11        3.45        4.06      0.28 o
   5  -1  11        0.16        0.44      0.11 o
  -3   0  11       11.16        9.12      0.64 o
  -2   0  11        0.47        0.59      0.10 o
  -1   0  11       32.18       32.44      0.84 o
   0   0  11       13.28       14.42      0.85 o
   1   0  11       41.29       41.71      1.37 o
   2   0  11       66.72       61.59      1.33 o
   3   0  11       62.16       59.01      1.01 o
   4   0  11       67.55       69.75      1.41 o
   5   0  11        0.00        0.64      0.11 o
  -3   1  11        0.11        0.18      0.11 o
  -2   1  11        7.88        8.32      0.41 o
  -1   1  11       28.23       31.97      1.01 o
   0   1  11        0.77        1.06      0.13 o
   1   1  11      222.67      240.66      2.90 o
   2   1  11      225.27      233.29      2.62 o
   3   1  11       29.41       32.54      1.72 o
   4   1  11        0.45        0.39      0.16 o
   5   1  11        4.21        2.77      0.19 o
  -3   2  11        0.01        0.46      0.10 o
  -2   2  11        0.18        0.41      0.11 o
  -1   2  11        0.21        0.32      0.09 o
   0   2  11      185.18      181.86      5.86 o
   1   2  11       77.25       76.21      0.95 o
   2   2  11        2.25        2.47      0.20 o
   3   2  11       83.57       93.67      1.26 o
   4   2  11        2.12        1.25      0.18 o
   5   2  11        0.17        0.29      0.10 o
  -2   3  11       20.70       21.89      0.81 o
  -1   3  11        6.94        4.94      0.33 o
   0   3  11        9.31        6.90      0.49 o
   1   3  11       57.83       56.72      0.94 o
   2   3  11       52.88       58.58      1.04 o
   3   3  11       27.62       28.61      1.03 o
   4   3  11        0.79        0.69      0.14 o
   5   3  11        1.45        1.44      0.18 o
  -2   4  11        3.52        4.15      0.36 o
  -1   4  11        1.05        0.45      0.10 o
   0   4  11       77.28       81.80      1.87 o
   1   4  11       13.34       12.23      0.72 o
   2   4  11        8.51        7.49      0.35 o
   3   4  11        0.04        0.34      0.13 o
   4   4  11        0.39        0.39      0.08 o
   5   4  11       13.13       11.48      0.89 o
  -1   5  11        3.16        3.41      0.30 o
   0   5  11        4.70        2.71      0.26 o
   1   5  11       11.57       11.49      0.69 o
   2   5  11        2.50        2.17      0.18 o
   3   5  11        0.26        0.45      0.09 o
   4   5  11        2.39        1.71      0.20 o
   5   5  11        9.17        7.84      0.64 o
   0   6  11       19.77       22.00      1.77 o
   1   6  11        1.20        1.01      0.11 o
   2   6  11       50.47       54.16      8.97 o
   3   6  11        2.55        2.37      0.27 o
   4   6  11        0.93        0.91      0.14 o
   5   6  11       16.41       12.14      2.12 o
   1   7  11        1.26        0.86      0.11 o
   2   7  11        0.53        0.30      0.10 o
   3   7  11        6.30        5.57      0.41 o
   4   7  11        0.57        0.77      0.20 o
  -1  -6  12       15.50       13.76      2.67 o
   0  -6  12       49.03       55.96     10.29 o
   1  -6  12       68.02       76.55     13.98 o
  -2  -5  12       39.12       41.91      7.69 o
  -1  -5  12       24.67       22.26      1.00 o
   0  -5  12        2.26        1.77      0.16 o
   1  -5  12      162.90      188.29     31.07 o
   2  -5  12        1.40        2.00      0.22 o
  -2  -4  12        0.25        0.50      0.13 o
  -1  -4  12       26.83       24.15      3.85 o
   0  -4  12       22.13       18.22      0.90 o
   1  -4  12        2.56        2.64      0.20 o
   2  -4  12        1.66        1.36      0.19 o
   3  -4  12        7.40        9.27      0.56 o
  -2  -3  12        0.45        0.57      0.10 o
  -1  -3  12       39.87       39.87      1.19 o
   0  -3  12       10.02        9.22      0.55 o
   1  -3  12        2.17        1.64      0.23 o
   2  -3  12        1.10        1.28      0.15 o
   3  -3  12        2.25        1.87      0.19 o
   4  -3  12        0.16        0.65      0.15 o
  -3  -2  12       23.14       18.11      2.73 o
  -2  -2  12        2.17        1.71      0.14 o
  -1  -2  12       78.86       81.28      1.71 o
   0  -2  12       27.48       25.81      1.35 o
   1  -2  12        0.11        0.42      0.14 o
   2  -2  12       32.48       36.54      1.26 o
   3  -2  12        4.91        4.55      0.30 o
   4  -2  12        6.56        6.11      0.38 o
  -3  -1  12        5.11        5.22      0.48 o
  -2  -1  12        0.99        0.72      0.12 o
  -1  -1  12       35.89       35.13      0.79 o
   0  -1  12        0.57        0.59      0.15 o
   1  -1  12        2.14        1.77      0.16 o
   2  -1  12       20.76       19.63      0.92 o
   3  -1  12        3.08        2.69      0.23 o
   4  -1  12        0.73        1.45      0.18 o
  -2   0  12        0.11        0.53      0.09 o
  -1   0  12       10.61       12.35      0.79 o
   0   0  12       12.96       12.41      0.68 o
   1   0  12       30.85       28.29      0.90 o
   2   0  12       50.22       54.94      1.33 o
   3   0  12        0.93        0.90      0.18 o
   4   0  12       15.00       14.40      2.56 o
   5   0  12        6.54        6.13      0.69 o
  -2   1  12        3.21        1.76      0.15 o
  -1   1  12       35.68       36.85      1.00 o
   0   1  12       85.30       89.50      1.64 o
   1   1  12       61.01       59.01      1.89 o
   2   1  12       17.58       19.85      1.22 o
   3   1  12        1.64        1.18      0.15 o
   4   1  12        0.03        0.38      0.11 o
   5   1  12        0.66        1.09      0.15 o
  -2   2  12       24.27       22.53      4.33 o
  -1   2  12       29.45       30.51      4.71 o
   0   2  12        8.10        8.42      0.59 o
   1   2  12        3.63        5.30      0.32 o
   2   2  12      148.02      162.13      2.90 o
   3   2  12        1.27        1.18      0.27 o
   4   2  12        0.95        1.00      0.17 o
   5   2  12        6.36        7.99      0.77 o
  -1   3  12       18.88       16.97      0.76 o
   0   3  12       30.43       29.85      1.03 o
   1   3  12        3.42        3.43      0.25 o
   2   3  12       73.30       81.46      2.42 o
   3   3  12       36.42       35.27      1.01 o
   4   3  12        5.76        5.19      0.34 o
   5   3  12       17.71       17.83      3.11 o
  -1   4  12        0.30        0.31      0.11 o
   0   4  12        9.02        6.97      1.03 o
   1   4  12        0.33        0.41      0.12 o
   2   4  12        9.55        8.82      0.66 o
   3   4  12        2.57        3.03      0.25 o
   4   4  12        0.14        0.46      0.12 o
   5   4  12        1.05        0.72      0.13 o
   0   5  12        0.64        0.91      0.12 o
   1   5  12       11.15        9.51      1.73 o
   2   5  12        2.27        2.03      0.19 o
   3   5  12        0.08        0.43      0.15 o
   4   5  12        0.57        0.40      0.11 o
   1   6  12       20.37       14.62      2.89 o
   2   6  12       17.37       18.77      1.86 o
   3   6  12        3.00        2.91      0.25 o
   4   6  12        0.47        0.62      0.14 o
  -1  -5  13        0.00        0.30      0.12 o
   0  -5  13       13.46        9.96      0.78 o
   1  -5  13       22.66       22.67      4.31 o
  -1  -4  13        5.74        4.14      0.38 o
   0  -4  13        2.56        2.51      0.23 o
   1  -4  13        0.00        0.42      0.11 o
   2  -4  13        1.50        0.77      0.19 o
  -2  -3  13        7.02        5.47      0.47 o
  -1  -3  13        1.30        0.90      0.13 o
   0  -3  13        6.28        5.58      0.44 o
   1  -3  13        0.46        0.57      0.15 o
   2  -3  13        4.44        4.58      0.38 o
   3  -3  13        0.08        0.48      0.12 o
  -2  -2  13        0.02        0.34      0.12 o
  -1  -2  13        4.08        3.49      0.27 o
   0  -2  13       11.74        9.94      0.58 o
   1  -2  13       19.21       18.20      1.02 o
   2  -2  13       10.79        9.05      1.63 o
   3  -2  13       29.64       29.54      1.81 o
  -2  -1  13        8.81        6.18      0.84 o
  -1  -1  13        9.15        8.17      1.28 o
   0  -1  13        2.78        2.93      0.34 o
   1  -1  13        0.06        0.50      0.12 o
   2  -1  13        0.72        0.76      0.12 o
   3  -1  13        8.43        8.29      1.50 o
   4  -1  13        1.81        0.98      0.14 o
  -2   0  13       12.15        9.94      1.58 o
  -1   0  13        0.35        0.36      0.11 o
   0   0  13       21.58       21.96      0.97 o
   1   0  13        7.43        6.39      0.47 o
   2   0  13        0.32        0.50      0.14 o
   3   0  13        1.76        1.62      0.15 o
   4   0  13       14.79       12.22      2.51 o
  -1   1  13        2.07        1.49      0.16 o
   0   1  13        6.49        6.03      0.71 o
   1   1  13       16.46       17.05      0.61 o
   2   1  13       58.38       67.79      1.65 o
   3   1  13        9.57        8.71      1.57 o
   4   1  13        4.50        4.36      0.44 o
  -1   2  13        1.30        1.27      0.14 o
   0   2  13        6.68        5.92      0.56 o
   1   2  13      112.02      122.60      4.95 o
   2   2  13       88.93       95.55      2.31 o
   3   2  13        0.00        0.38      0.13 o
   4   2  13       42.36       46.61      8.57 o
  -1   3  13        0.70        0.54      0.11 o
   0   3  13        5.84        5.85      0.47 o
   1   3  13       14.42       12.73      2.36 o
   2   3  13       23.81       22.92      3.90 o
   3   3  13       37.19       40.31      1.80 o
   4   3  13        0.89        0.88      0.16 o
   0   4  13        4.03        4.26      0.41 o
   1   4  13        6.74        6.28      0.52 o
   2   4  13        3.85        3.86      0.32 o
   3   4  13        4.10        2.47      0.27 o
   4   4  13        0.00        0.20      0.10 o
   1   5  13        2.37        2.38      0.25 o
   2   5  13       12.06       10.23      1.56 o
   3   5  13        3.76        3.51      0.33 o
   0  -3  14        1.14        1.34      0.23 o
   1  -3  14        0.30        0.58      0.16 o
   2  -3  14        0.13        0.16      0.12 o
  -1  -2  14        7.87        5.71      0.38 o
   0  -2  14       20.81       15.94      2.97 o
   1  -2  14        3.90        3.89      0.38 o
   2  -2  14       15.79       11.47      1.83 o
  -1  -1  14        6.70        5.86      0.54 o
   0  -1  14       13.72       13.01      2.58 o
   1  -1  14        0.01        0.60      0.14 o
   2  -1  14        0.70        0.61      0.12 o
   3  -1  14       25.07       25.09      4.62 o
  -1   0  14       26.59       26.39      4.06 o
   0   0  14       14.12       10.04      1.26 o
   1   0  14       62.53       69.34      1.53 o
   2   0  14       62.39       68.52      1.28 o
   3   0  14       20.30       35.49    227.11 o
   0   1  14       28.12       36.39      6.65 o
   1   1  14        1.35        1.44      0.18 o
   2   1  14        0.13        0.60      5.28 o
   3   1  14        2.83        2.99      0.28 o
   0   2  14        3.43        2.92      0.32 o
   1   2  14       71.00       83.20     15.15 o
   2   2  14        1.03        0.98      0.26 o
   3   2  14       12.15        9.62      0.94 o
   1   3  14        4.20        5.51      0.48 o
   2   3  14       72.46       83.08     15.12 o
   3   3  14        0.13        0.47      0.13 o
   2   4  14        5.34        5.09      0.41 o
 
